# Supplementary material for: A catalog of GWAS fine-mapping efforts in autoimmune disease
Source: Am J Hum Genet. 2021 Apr 1;108(4):549–63. doi: 10.1016/j.ajhg.2021.03.009 (PMC8059376; doi:10.1016/j.ajhg.2021.03.009)
Supplement: Document S1. Supplemental Tables S1–S11 [file mmc1.xlsx]

## Sheet: Table S1
Table S1. List of 22 manuscripts that are commonly cited as examples of GWAS fine-maping studies
PMID	Title
19165925	Deletion polymorphism upstream of IRGM associated with altered IRGM expression and Crohn's disease
19264985	Rare variants of IFIH1, a gene implicated in antiviral responses, protect against type 1 diabetes
19561607	The 8q24 cancer risk variant rs6983267 shows long-range interaction with MYC in colorectal cancer
20065031	Upregulation of c-MYC in cis through a large chromatin loop linked to a cancer risk-associated single-nucleotide polymorphism in colorectal cancer cells
20627891	An 8q24 gene desert variant associated with prostate cancer risk confers differential in vivo activity to a MYC enhancer
20686566	From noncoding variant to phenotype via SORT1 at the 1p13 cholesterol locus
21278745	A synonymous variant in IRGM alters a binding site for miR-196 and causes deregulation of IRGM-dependent xenophagy in Crohn's disease
21336280	Association of a functional variant downstream of TNFAIP3 with systemic lupus erythematosus
22140090	Identification of a chronic obstructive pulmonary disease genetic determinant that regulates HHIP
22406644	Common genetic variants at the 11q133 renal cancer susceptibility locus influence binding of HIF to an enhancer of cyclin D1 expression
22665440	Integrative functional genomics identifies an enhancer looping to the SOX9 gene disrupted by the 17q243 prostate cancer risk locus
22801493	TNF receptor 1 genetic risk mirrors outcome of anti-TNF therapy in multiple sclerosis
23001124	Breast cancer risk-associated SNPs modulate the affinity of chromatin for FOXA1 and alter gene expression
23118011	Mice lacking a Myc enhancer that includes human SNP rs6983267 are resistant to intestinal tumors
24036952	Rare variants in CFI, C3 and C9 are associated with high risk of advanced age-related macular degeneration
24115442	An erythroid enhancer of BCL11A subject to genetic variation determines fetal hemoglobin level
24390282	A prostate cancer susceptibility allele at 6q22 increases RFX6 expression by modulating HOXB13 chromatin binding
24646999	Obesity-associated variants within FTO form long-range functional connections with IRX3
24880339	A molecular basis for classic blond hair color in Europeans
25122612	Unbiased analysis of potential targets of breast cancer susceptibility loci by Capture Hi-C
25363779	Genetic and epigenetic fine mapping of causal autoimmune disease variants
28658209	Fine-mapping inflammatory bowel disease loci to single-variant resolution

## Sheet: Table S2
Table S2. Autoimmune diseases under Experimental Factor Ontology (EFO release 3.13.0) autoimmune disease category: 0005140
Disease Name
autoimmune disease
Behcet's syndrome
cutaneous lupus erythematosus
monogenic diabetes
Guillain-Barre syndrome
oroficial granulomatosis
autoimmune bullous skin disease
Granulomatosis with Polyangiitis
Vitiligo
anti-neutrophil antibody associated vasculitis
Sjogren syndrome
CNS demyelinating autoimmune disease
autoimmune thyroid disease
inflammatory bowel disease
type I diabetes mellitus	type 1 diabetes	type I diabetes
latent autoimmune diabetes in adults
cryoglobulinemia
systemic lupus erythematosus
malacoplakia
Eosinophilia-Myalgia Syndrome
rheumatoid arthritis
Susac Syndrome
Autoimmune Hepatitis
juvenile idiopathic arthritis
Autosomal recessive systemic lupus erythematosus
autoimmune thrombocytopenic purpura
Myasthenia gravis
reactive arthritis
antiphospholipid syndrome
atrophic thyroiditis
neonatal systemic lupus erythematosus
psoriasis-related juvenile idiopathic arthritis
oligoarticular juvenile idiopathic arthritis
ACPA-negative rheumatoid arthritis
H syndrome
multiple sclerosis
paraneoplastic pemphigus
colitis
postpartum thyroiditis
Neonatal inflammatory skin and bowel disease
Linear IgA Dermatosis
ACPA-positive rheumatoid arthritis
enthesitis-related juvenile idiopathic arthritis
experimental autoimmune encephalomyelitis
proctitis
Crohn's disease
Graves disease
pemphigus
bullous pemphigoid
idiopathic type 1 diabetes
variant of Guillain-Barre syndrome
chronic cutaneous lupus erythematosus
anti-p200 pemphigoid
indeterminate colitis
Hashimoto's thyroiditis
mucous membrane pemphigoid
Felty's syndrome
Miller Fisher syndrome
ulcerative proctosigmoiditis
autoimmune type 1 diabetes
superficial pemphigus
psoriatic arthritis
Chronic granulomatous disease
systemic juvenile idiopathic arthritis
neonatal myasthenia gravis
late-onset myasthenia gravis
epidermolysis bullosa acquisita
unspecified juvenile idiopathic arthritis
dermatitis herpetiformis
polyarticular juvenile idiopathic arthritis
immune dysregulation-inflammatory bowel disease-arthritis-recurrent infections syndrome
ankylosing spondylitis
subcorneal pustular dermatosis
extended oligoarticular juvenile idiopathic arthritis
polyarticular juvenile idiopathic arthritis, rheumatoid factor negative
neuromyelitis optica
secondary progressive multiple sclerosis
ulcerative colitis
localised cicatricial pemphigoid
pemphigus herpetiformis
Chilblain lupus
oral Crohn's disease
small bowel Crohn's disease
fulminant type 1 diabetes
infectious colitis
persistent oligoarticular juvenile idiopathic arthritis
microscopic colitis
ocular cicatricial pemphigoid
appendicitis
ileocolitis
IgG/IgA pemphigus
juvenile dermatitis herpetiformis
pemphigus vulgaris
pemphigus foliaceus
dermatitis herpetiformis, familial
polyarticular juvenile idiopathic arthritis, rheumatoid factor positive
relapsing-remitting multiple sclerosis
perianal Crohn's disease
Familial benign chronic pemphigus
Thyrotoxicosis
primary progressive multiple sclerosis
IgA pemphigus
chronic progressive multiple sclerosis
radiotherapy-induced pemphigus
familial chilblain lupus
Autosomal recessive early-onset inflammatory bowel disease
Graves ophthalmopathy
pemphigoid gestationis
vegetating cicatricial pemphigoid
pemphigus erythematosus
regional variant of Guillain-Barre syndrome
drug-induced pemphigus
Crohn's colitis
ischemic colitis
Craniosynostosis and dental anomalies
10p11.21p12.31 microdeletion syndrome
Larsen-like syndrome, B3GAT3 type
8q21.11 microdeletion syndrome
Xp22.13p22.2 duplication syndrome
AQP4-IgG-negative neuromyelitis optica
AQP4-IgG-positive neuromyelitis optica
lymphocytic colitis
pemphigus vegetans
distal colitis
collagenous colitis
Crohn ileitis
pancolitis

## Sheet: Table S3
Table S3. Studies with evidence of fine-mapping at least one autoimmune GWAS locus
PMID	Article.Title	Notes
19264985	Rare variants of IFIH1, a gene implicated in antiviral responses, protect against type 1 diabetes.
21983784	Deep resequencing of GWAS loci identifies independent rare variants associated with inflammatory bowel disease.
23143596	High-density genetic mapping identifies new susceptibility loci for rheumatoid arthritis.
23406874	Resequencing and fine-mapping of the chromosome 12q13-14 locus associated with multiple sclerosis refines the number of implicated genes.
23698362	Negligible impact of rare autoimmune-locus coding-region variants on missing heritability.
24068945	Deep resequencing of GWAS loci identifies rare variants in CARD9, IL23R and RNF186 that are associated with ulcerative colitis.
25849893	TYK2 protein-coding variants protect against rheumatoid arthritis and autoimmunity, with evidence of major pleiotropic effects on n-autoimmune complex traits.
28658209	Fine-mapping inflammatory bowel disease loci to single-variant resolution.
21850031	Evidence for two independent associations with type 1 diabetes at the 12q13 locus.
25559196	High-density mapping of the MHC identifies a shared role for HLA-DRB1*01:03 in inflammatory bowel diseases and heterozygous advantage in ulcerative colitis.
20953186	Common variants at TRAF3IP2 are associated with susceptibility to psoriatic arthritis and psoriasis.
22801493	TNF receptor 1 genetic risk mirrors outcome of anti-TNF therapy in multiple sclerosis.
23028356	Functional variants in NFKBIE and RTKN2 involved in activation of the NF-Ô_B pathway are associated with rheumatoid arthritis in Japanese.
23028375	Proteome-wide analysis of disease-associated SNPs that show allele-specific transcription factor binding.
23624108	Association between variants of PRDM1 and NDP52 and Crohn's disease, based on exome sequencing and functional studies.
23965943	Targeted resequencing identifies defective variants of decoy receptor 3 in pediatric-onset inflammatory bowel disease.
24039598	An enhancer element harboring variants associated with systemic lupus erythematosus engages the TNFAIP3 promoter to influence A20 expression.
24390342	Genetics of rheumatoid arthritis contributes to biology and drug discovery.
25363779	Genetic and epigenetic fine mapping of causal autoimmune disease variants.
26189819	Leveraging Functional-Anotation Data in Trans-ethnic Fine-Mapping Studies.
27626929	The Rheumatoid Arthritis Risk Variant CCR6DNP Regulates CCR6 via PARP-1.
27974454	The Systemic Lupus Erythematosus-Associated Single Nucleotide Polymorphism rs1143678 in Integrin Ô±M Cytoplasmic Tail Generates a 14-3-3Ô_ Binding Site That Is Proinflammatory.
28067908	Geme-wide association study implicates immune activation of multiple integrin genes in inflammatory bowel disease.
30006149	Protective C allele of the single-nucleotide polymorphism rs1335532 is associated with strong binding of Ascl2 transcription factor and elevated CD58 expression in B-cells.
30013183	High-throughput identification of ncoding functional SNPs via type IIS enzyme restriction.
30199539	Reduced mocyte and macrophage TNFSF15/TL1A expression is associated with susceptibility to inflammatory bowel disease.
30794691	The Crohn's disease associated SNP rs6651252 impacts MYC gene expression in human colonic epithelial cells.
30910956	Risk variants disrupting enhancers of T<sub>H</sub>1 and T<sub>REG</sub> cells in type 1 diabetes.
31421124	An Allele-Specific Functional SNP Associated with Two Systemic Autoimmune Diseases Modulates IRF5 Expression by Long-Range Chromatin Loop Formation.
31672989	GWAS for systemic sclerosis identifies multiple risk loci and highlights fibrotic and vasculopathy pathways.
26075791	A method to predict the impact of regulatory variants from DNA sequence.
19165925	Deletion polymorphism upstream of IRGM associated with altered IRGM expression and Crohn's disease.
19336676	PTPN2, a candidate gene for type 1 diabetes, modulates interferon-gamma-induced pancreatic beta-cell apoptosis.
19747213	Crohn's disease-associated adherent-invasive E. coli are selectively favoured by impaired autophagy to replicate intracellularly.
21498668	Colonic eosiphilic inflammation in experimental colitis is mediated by Ly6C(high) CCR2(+) inflammatory mocyte/macrophage-derived CCL11.
21849685	The CD6 multiple sclerosis susceptibility allele is associated with alterations in CD4+ T cell proliferation.
21983832	The kinase LRRK2 is a regulator of the transcription factor NFAT that modulates the severity of inflammatory bowel disease.
21984578	PTPN2, a candidate gene for type 1 diabetes, modulates pancreatic Ô_-cell apoptosis via regulation of the BH3-only protein Bim.
21989056	Long-range DNA looping and gene expression analyses identify DEXI as an autoimmune disease candidate gene.
22011580	A20-binding inhibitor of NF-Ô_B (ABIN1) controls Toll-like receptor-mediated CCAAT/enhancer-binding protein Ô_ activation and protects from inflammatory disease.
22403184	Statistical colocalization of monocyte gene expression and genetic risk variants for type 1 diabetes.
22684479	The intermediate filament protein, vimentin, is a regulator of NOD2 activity.
22933628	Mocytes from Irf5-/- mice have an intrinsic defect in their response to pristane-induced lupus.
22955828	Systematic localization of common disease-associated variation in regulatory DNA.
24196873	Combinatorial effects of multiple enhancer variants in linkage disequilibrium dictate levels of gene expression to confer susceptibility to common traits.
24457966	Stress-induced RNASET2 overexpression mediates melanocyte apoptosis via the TRAF2 pathway in vitro.
24608439	BACH2, a candidate risk gene for type 1 diabetes, regulates apoptosis in pancreatic Ô_-cells via JNK1 modulation and crosstalk with the candidate gene PTPN2.
25152042	Identification of inflammatory bowel disease-related proteins using a reverse k-nearest neighbor search.
25278028	Multiple sclerosis-associated IL2RA polymorphism controls GM-CSF production in human TH cells.
25591872	Reduced expression of the MDA5 Gene IFIH1 prevents autoimmune diabetes.
25640675	UBE2L3 polymorphism amplifies NF-Ô_B activation and promotes plasma cell development, linking linear ubiquitination to multiple autoimmune diseases.
25725581	A T cell extrinsic mechanism by which IL-2 dampens Th17 differentiation.
25743184	Integration of disease association and eQTL data using a Bayesian colocalisation approach highlights six candidate causal genes in immune-mediated diseases.
25939698	Enhanced meta-analysis and replication studies identify five new psoriasis susceptibility loci.
26616563	Capture Hi-C reveals vel candidate genes and complex long-range interactions with related autoimmune risk loci.
26887945	IL23R (Interleukin 23 Receptor) Variants Protective against Inflammatory Bowel Diseases (IBD) Display Loss of Function due to Impaired Protein Stability and Intracellular Trafficking.
27005825	Variants in CXCR4 associate with juvenile idiopathic arthritis susceptibility.
27019110	Integration of summary data from GWAS and eQTL studies predicts complex trait gene targets.
27278126	GWAS analysis implicates NF-Ô_B-mediated induction of inflammatory T cells in multiple sclerosis.
27489002	Gene and Network Analysis of Common Variants Reveals vel Associations in Multiple Complex Diseases.
27799070	Capture Hi-C identifies a vel causal gene, IL20RA, in the pan-autoimmune genetic susceptibility region 6q23.
28575206	Heterozygote galactocerebrosidase (GALC) mutants have reduced remyelination and impaired myelin debris clearance following demyelinating injury.
28892060	A functional gemics predictive network model identifies regulators of inflammatory bowel disease.
28978351	The caspase-8/RIPK3 signaling axis in antigen presenting cells controls the inflammatory arthritic response.
29059182	Profiling RNA-Seq at multiple resolutions markedly increases the number of causal eQTLs in autoimmune disease.
29073062	Small-molecule inhibitors directly target CARD9 and mimic its protective variant in inflammatory bowel disease.
29387060	Gene Expression Analysis Reveals vel Shared Gene Signatures and Candidate Molecular Mechanisms between Pemphigus and Systemic Lupus Erythematosus in CD4<sup>+</sup> T Cells.
29625966	Identification of <i>ST3AGL4</i>, <i>MFHAS1, CSNK2A2</i> and <i>CD226</i> as loci associated with systemic lupus erythematosus (SLE) and evaluation of SLE genetics in drug repositioning.
29976976	Comparison of methods for transcriptome imputation through application to two common complex diseases.
30257884	WDFY4 Is Involved in Symptoms of Systemic Lupus Erythematosus by Modulating B Cell Fate via ncanical Autophagy.
30349541	Regulation of Lymphatic GM-CSF Expression by the E3 Ubiquitin Ligase Cbl-b.
30572963	Meta-analysis of Immuchip data of four autoimmune diseases reveals vel single-disease and cross-phetype associations.
30612879	The Crohn's Disease Risk Factor IRGM Limits NLRP3 Inflammasome Activation by Impeding Its Assembly and by Mediating Its Selective Autophagy.
30876876	Anti-commensal IgG Drives Intestinal Inflammation and Type 17 Immunity in Ulcerative Colitis.
31024628	A Convergent Study of Genetic Variants Associated With Crohn's Disease: Evidence From GWAS, Gene Expression, Methylation, eQTL and TWAS.
31118190	Identification of rare coding variants in <i>TYK2</i> protective for rheumatoid arthritis in the Japanese population and their effects on cytokine signalling.
31292217	IL-22 Binding Protein Promotes the Disease Process in Multiple Sclerosis.
31321514	Integrative analysis revealed potential causal genetic and epigenetic factors for multiple sclerosis.
31435002	The type 1 diabetes candidate gene Dexi does not affect disease risk in the nonobese diabetic mouse model.
31451676	Distinct Tissue-Specific Roles for the Disease-Associated Autophagy Genes ATG16L2 and ATG16L1.
31670388	Mendelian randomization analysis revealed potential causal factors for systemic lupus erythematosus.
31676866	The impact of short tandem repeat variation on gene expression.
21278745	A synonymous variant in IRGM alters a binding site for miR-196 and causes deregulation of IRGM-dependent xenophagy in Crohn's disease	Retrieved from Table S1
21336280	Association of a functional variant downstream of TNFAIP3 with systemic lupus erythematosus	Retrieved from Table S1
25267259	Targeted exon sequencing fails to identify rare coding variants with large effect in rheumatoid arthritis.

## Sheet: Table S4
Table S4. Allelic heterogeneity in Mendelian diseases. Results are based on ClinVar variant summary table https://ftp.ncbi.nlm.nih.gov/pub/clinvar/tab_delimited/variant_summary.txt.gz (2020-12-26 version). Alleles with "Pathogenic" Clinical Significance were included in the analysis. Entries that have the terms "susceptibility" and "quantitative trait locus" were flagged as complex traits and wer…
Disease Name	Gene	Number of Pathogenic Alleles
breast-ovarian cancer, familial 2	BRCA2	2908
breast-ovarian cancer, familial 1	BRCA1	2649
hereditary breast and ovarian cancer syndrome	BRCA2	1504
neurofibromatosis, type 1	NF1	1357
hereditary cancer-predisposing syndrome	BRCA2	1303
hereditary breast and ovarian cancer syndrome	BRCA1	1183
duchenne muscular dystrophy	DMD	938
hereditary cancer-predisposing syndrome	BRCA1	878
familial hypercholesterolemia 1	LDLR	862
alport syndrome 1, x-linked recessive	COL4A5	802
marfan syndrome	FBN1	771
ataxia-telangiectasia syndrome	ATM	718
cystic fibrosis	CFTR	651
lynch syndrome	MLH1	541
lynch syndrome	MSH2	533
familial adenomatous polyposis 1	APC	527
familial thoracic aortic aneurysm and aortic dissection	FBN1	483
hereditary cancer-predisposing syndrome	ATM	477
ehlers-danlos syndrome, type 4	COL3A1	417
rett syndrome	MECP2	394
hereditary nonpolyposis colorectal neoplasms	MSH6	384
fanconi anemia, complementation group a	FANCA	373
tuberous sclerosis 2	TSC2	373
pulmonary hypertension, primary, 1	BMPR2	370
hereditary cancer-predisposing syndrome	MSH6	368
familial cancer of breast	PALB2	360
hereditary nonpolyposis colorectal neoplasms	MSH2	340
hereditary cancer-predisposing syndrome	MSH2	337
hereditary cancer-predisposing syndrome	APC	313
pseudoxanthoma elasticum	ABCC6	309
dicer1-related pleuropulmonary blastoma cancer predisposition syndrome	DICER1	299
hereditary factor viii deficiency disease	F8	292
hereditary cancer-predisposing syndrome	PALB2	291
severe myoclonic epilepsy in infancy	SCN1A	291
hereditary nonpolyposis colorectal neoplasms	MLH1	286
phenylketonuria	PAH	273
osteogenesis imperfecta type i	COL1A1	271
hereditary cancer-predisposing syndrome	NF1	246
early infantile epileptic encephalopathy	SCN1A	246
familial cancer of breast	BRCA2	245
hypertrophic cardiomyopathy	MYBPC3	244
pten hamartoma tumor syndrome	PTEN	236
cornelia de lange syndrome 1	NIPBL	235
lynch syndrome	MSH6	233
retinoblastoma	RB1	231
familial cancer of breast	BRCA1	229
beta thalassemia	HBB	220
charge association	CHD7	217
familial cancer of breast	CHEK2	216
tuberous sclerosis syndrome	TSC2	214
hereditary nonpolyposis colorectal neoplasms	PMS2	209
hereditary cancer-predisposing syndrome	MLH1	203
hereditary cancer-predisposing syndrome	RAD50	201
aniridia 1	PAX6	191
spastic paraplegia 4, autosomal dominant	SPAST	189
steinert myotonic dystrophy syndrome	DMPK	187
kabuki syndrome 1	KMT2D	185
hereditary cancer-predisposing syndrome	PTEN	181
li-fraumeni syndrome	TP53	181
primary ciliary dyskinesia	DNAH5	181
multiple congenital exostosis	EXT1	179
polycystic kidney disease, adult type	PKD1	179
tuberous sclerosis 1	TSC1	178
von hippel-lindau syndrome	VHL	176
nemaline myopathy 2	NEB	176
sotos syndrome 1	NSD1	175
gorlin syndrome	PTCH1	169
spastic paraplegia 11, autosomal recessive	SPG11	167
early infantile epileptic encephalopathy 2	CDKL5	166
deficiency of udpglucose-hexose-1-phosphate uridylyltransferase	GALT	165
fanconi anemia	FANCA	157
rubinstein-taybi syndrome 1	CREBBP	156
familial cancer of breast	BRIP1	154
multiple endocrine neoplasia, type 1	MEN1	151
glycogen storage disease, type ii	GAA	149
fanconi anemia, complementation group j	BRIP1	147
familial x-linked hypophosphatemic vitamin d refractory rickets	PHEX	146
primary hyperoxaluria, type i	AGXT	145
hereditary diffuse gastric cancer	CDH1	142
alstrom syndrome	ALMS1	141
hereditary cancer-predisposing syndrome	TP53	141
familial multiple polyposis syndrome	APC	137
fabry disease	GLA	137
primary autosomal recessive microcephaly 5	ASPM	136
cohen syndrome	VPS13B	133
severe x-linked myotubular myopathy	MTM1	132
angelman syndrome	UBE3A	131
renal cysts and diabetes syndrome	HNF1B	128
familial hypercholesterolemia	LDLR	127
hereditary cancer-predisposing syndrome	PMS2	127
orofaciodigital syndrome i	OFD1	127
autosomal recessive polycystic kidney disease	PKHD1	126
telangiectasia, hereditary hemorrhagic, type 2	ACVRL1	122
long qt syndrome	KCNH2	122
hereditary cancer-predisposing syndrome	BRIP1	122
mowat-wilson syndrome	ZEB2	120
congenital bilateral aplasia of vas deferens from cftr mutation	CFTR	120
hereditary hemorrhagic telangiectasia type 1	ENG	119
biotinidase deficiency	BTD	118
wilson disease	ATP7B	117
methylmalonic aciduria due to methylmalonyl-coa mutase deficiency	MMUT	116
neoplasm of ovary	TP53	115
juvenile polyposis syndrome	SMAD4	114
joubert syndrome	CEP290	113
meckel-gruber syndrome	CEP290	112
nephronophthisis	CEP290	112
microcephaly, normal intelligence and immunodeficiency	NBN	112
fumarase deficiency	FH	110
mucolipidosis type ii	GNPTAB	109
multiple fibrofolliculomas	FLCN	109
familial cancer of breast	BARD1	109
laminin alpha 2-related dystrophy	LAMA2	108
hereditary factor ix deficiency disease	F9	107
benign familial neonatal seizures 1	KCNQ2	106
hereditary hemorrhagic telangiectasia	ENG	106
usher syndrome, type 2a	USH2A	103
peutz-jeghers syndrome	STK11	102
androgen resistance syndrome	AR	102
adrenoleukodystrophy	ABCD1	102
alexander disease	GFAP	102
stargardt disease 1	ABCA4	100
early infantile epileptic encephalopathy 9	PCDH19	98
hereditary cancer-predisposing syndrome	BARD1	98
long qt syndrome	KCNQ1	96
arrhythmogenic right ventricular dysplasia 8	DSP	96
hereditary cancer-predisposing syndrome	CHEK2	94
lynch syndrome	PMS2	94
hereditary cancer-predisposing syndrome	RB1	94
cardiovascular phenotype	FBN1	94
limb-girdle muscular dystrophy, type 2a	CAPN3	94
werner syndrome	WRN	93
qualitative or quantitative defects of dysferlin	DYSF	93
hereditary cancer-predisposing syndrome	DICER1	92
tuberous sclerosis syndrome	TSC1	92
mental retardation, autosomal dominant 5	SYNGAP1	92
charcot-marie-tooth disease, type 2	LMNA	92
glycogen storage disease type iii	AGL	91
ryr1-related disorders	RYR1	91
pulmonary arterial hypertension	BMPR2	90
menkes kinky-hair syndrome	ATP7A	90
kabuki syndrome	KMT2D	90
hereditary cancer-predisposing syndrome	MEN1	89
erythrocytosis, familial, 2	VHL	88
leber congenital amaurosis 8	CRB1	87
baller-gerold syndrome	RECQL4	87
hypohidrotic x-linked ectodermal dysplasia	EDA	87
dilated cardiomyopathy with woolly hair and keratoderma	DSP	87
retinal dystrophy	ABCA4	86
very long chain acyl-coa dehydrogenase deficiency	ACADVL	84
autosomal recessive limb-girdle muscular dystrophy type 2b	DYSF	84
lissencephaly due to lis1 mutation	PAFAH1B1	84
paragangliomas 4	SDHB	84
multiple exostoses type 2	EXT2	83
neurofibromatosis, type 2	NF2	82
bloom syndrome	BLM	81
early infantile epileptic encephalopathy	KCNQ2	81
retinitis pigmentosa 39	USH2A	80
kbg syndrome	ANKRD11	80
ornithine carbamoyltransferase deficiency	OTC	79
ehlers-danlos syndrome, classic type	COL5A1	79
beckwith-wiedemann syndrome	NSD1	78
alagille syndrome 1	JAG1	78
episodic ataxia type 2	CACNA1A	78
pheochromocytoma	SDHB	78
primary ciliary dyskinesia	DNAH11	78
deafness, autosomal recessive 9	OTOF	77
gastrointestinal stromal tumor	SDHB	77
brugada syndrome	SCN5A	76
severe neonatal-onset encephalopathy with microcephaly	MECP2	76
cardiomyopathy, familial hypertrophic, 26	FLNC	76
hereditary cancer-predisposing syndrome	NBN	75
dilated cardiomyopathy, dominant	FLNC	75
blepharophimosis, ptosis, and epicanthus inversus	FOXL2	74
arrhythmogenic right ventricular dysplasia 9	PKP2	74
myofibrillar myopathy, filamin c-related	FLNC	74
myopathy, distal, 4	FLNC	74
breast and/or ovarian cancer	BRCA2	73
fanconi anemia, complementation group o	RAD51C	73
cftr-related disorders	CFTR	72
mucopolysaccharidosis, mps-ii	IDS	72
mitochondrial dna depletion syndrome 1 (mngie type)	TYMP	72
retinal dystrophy	USH2A	71
congenital adrenal hypoplasia, x-linked	NR0B1	71
epileptic encephalopathy, childhood-onset	CHD2	71
juvenile polyposis syndrome	BMPR1A	70
non-ketotic hyperglycinemia	GLDC	70
coffin-siris syndrome 1	ARID1B	70
achromatopsia 3	CNGB3	69
early infantile epileptic encephalopathy 7	KCNQ2	69
retinitis pigmentosa 15	RPGR	69
breast and/or ovarian cancer	BRCA1	68
epilepsy, familial focal, with variable foci 1	DEPDC5	68
tay-sachs disease	HEXA	67
neoplasm of ovary	BRCA1	67
trichorhinophalangeal dysplasia type i	TRPS1	66
heterotopia	DCX	66
hereditary cancer-predisposing syndrome	CDH1	66
lynch syndrome i	MSH2	65
niemann-pick disease type c1	NPC1	65
cerebral cavernous malformation	KRIT1	65
holt-oram syndrome	TBX5	65
rasopathy	PTPN11	65
progressive sclerosing poliodystrophy	POLG	65
osteogenesis imperfecta type i	COL1A2	65
rare genetic deafness	USH2A	62
pseudo-hurler polydystrophy	GNPTAB	62
congenital long qt syndrome	KCNQ1	62
pitt-hopkins syndrome	TCF4	62
congenital myotonia, autosomal recessive form	CLCN1	61
hereditary cancer-predisposing syndrome	FLCN	60
deafness, autosomal recessive 3	MYO15A	60
hereditary cancer-predisposing syndrome	STK11	59
charcot-marie-tooth neuropathy x	GJB1	59
x-linked agammaglobulinemia	BTK	59
ehlers-danlos syndrome, classic type	COL1A2	59
homocystinuria due to methylene tetrahydrofolate reductase deficiency	MTHFR	58
myh-associated polyposis	MUTYH	58
retinitis pigmentosa 12	CRB1	58
supravalvar aortic stenosis	ELN	58
hereditary cancer-predisposing syndrome	BMPR1A	57
long qt syndrome 1	KCNQ1	55
medium-chain acyl-coenzyme a dehydrogenase deficiency	ACADM	55
short-rib polydactyly syndrome type iii	DYNC2H1	55
leber congenital amaurosis 1	GUCY2D	55
rett syndrome, congenital variant	FOXG1	55
joubert syndrome 17	CPLANE1	55
metachromatic leukodystrophy	ARSA	54
pallister-hall syndrome	GLI3	54
lynch syndrome ii	MLH1	54
renal carnitine transport defect	SLC22A5	53
retinal dystrophy	RPGR	53
multiple endocrine neoplasia, type 2	RET	53
congenital myotonia, autosomal dominant form	CLCN1	53
jeune thoracic dystrophy	DYNC2H1	53
glutaric aciduria, type 1	GCDH	52
spastic paraplegia	SACS	52
paragangliomas 1	SDHD	52
wiskott-aldrich syndrome	WAS	52
periventricular nodular heterotopia 1	FLNA	52
propionic acidemia	PCCA	52
merosin deficient congenital muscular dystrophy	LAMA2	52
breast neoplasm	BRCA1	52
retinitis pigmentosa	RPGR	52
tubulinopathies	TUBA1A	51
paragangliomas 5	SDHA	51
breast neoplasm	BRCA2	51
deafness, autosomal recessive 2	MYO7A	51
noonan syndrome	PTPN11	51
deficiency of ferroxidase	CP	51
deficiency of acetyl-coa acetyltransferase	ACAT1	50
epileptic encephalopathy, early infantile, 42	CACNA1A	50
mitochondrial complex ii deficiency	SDHA	50
long qt syndrome 2	KCNH2	50
cardiovascular phenotype	MYBPC3	49
cardiomyopathy	MYBPC3	49
anophthalmia/microphthalmia-esophageal atresia syndrome	SOX2	49
mucopolysaccharidosis type 1	IDUA	48
carney complex, type 1	PRKAR1A	48
early infantile epileptic encephalopathy 11	SCN2A	48
polycystic kidney disease 2	PKD2	48
wiedemann-steiner syndrome	KMT2A	48
ellis-van creveld syndrome	EVC2	47
irido-corneo-trabecular dysgenesis	PAX6	47
hereditary angioedema type 1	SERPING1	47
early infantile epileptic encephalopathy	STXBP1	47
rubinstein-taybi syndrome 2	EP300	47
hypocalcemia, autosomal dominant 1	CASR	47
hereditary nonpolyposis colorectal cancer type 5	MSH6	47
hereditary cancer-predisposing syndrome	SDHB	47
hypertrophic cardiomyopathy	MYH7	47
mucopolysaccharidosis, mps-iv-a	GALNS	46
mucopolysaccharidosis type 6	ARSB	46
vitamin b12-responsive methylmalonic acidemia type cbla	MMAA	46
rhabdoid tumor predisposition syndrome 2	SMARCA4	46
early infantile epileptic encephalopathy 4	STXBP1	46
cowden syndrome 1	PTEN	46
angelman syndrome-like	CDKL5	46
congenital long qt syndrome	KCNH2	46
hereditary cancer-predisposing syndrome	FH	46
breast-ovarian cancer, familial 4	RAD51D	46
retinitis pigmentosa	EYS	46
treacher collins syndrome 1	TCOF1	45
hereditary cancer-predisposing syndrome	SMAD4	45
charcot-marie-tooth disease	GJB1	45
autosomal recessive congenital ichthyosis 1	TGM1	45
mental retardation and distinctive facial features with or without cardiac defects	MED13L	45
parathyroid carcinoma	CDC73	44
chÃ©diak-higashi syndrome	LYST	44
cholestanol storage disease	CYP27A1	44
fanconi anemia, complementation group g	FANCG	44
bulbo-spinal atrophy x-linked	AR	44
x-linked agammaglobulinemia with growth hormone deficiency	BTK	44
propionic acidemia	PCCB	44
amyloidogenic transthyretin amyloidosis	TTR	44
hereditary nonpolyposis colorectal neoplasms	EPCAM	44
glycogen storage disease, type v	PYGM	43
fraser syndrome 1	FRAS1	43
niemann-pick disease, type a	SMPD1	43
pendred syndrome	SLC26A4	43
leber congenital amaurosis 6	RPGRIP1	43
hereditary cancer-predisposing syndrome	MUTYH	43
pheochromocytoma	SDHD	43
chronic granulomatous disease, x-linked	CYBB	43
beta^0^ thalassemia	HBB	43
antithrombin iii deficiency	SERPINC1	43
hereditary diffuse leukoencephalopathy with spheroids	CSF1R	43
legius syndrome	SPRED1	42
spinocerebellar ataxia, autosomal recessive 8	SYNE1	42
curry-hall syndrome	EVC2	42
tyrosinase-negative oculocutaneous albinism	TYR	42
nephropathic cystinosis	CTNS	42
charlevoix-saguenay spastic ataxia	SACS	42
danon disease	LAMP2	42
lesch-nyhan syndrome	HPRT1	42
mental retardation, x-linked 1	IQSEC2	42
pyruvate dehydrogenase e1-alpha deficiency	PDHA1	42
fanconi anemia	FANCC	42
leber congenital amaurosis 2	RPE65	42
charcot-marie-tooth disease, type i	MPZ	42
bethlem myopathy 1	COL6A1	42
myasthenic syndrome, congenital, 4a, slow-channel	CHRNE	42
hereditary cancer-predisposing syndrome	RAD51C	42
retinitis pigmentosa 25	EYS	41
joubert syndrome	RPGRIP1L	41
acute intermittent porphyria	HMBS	41
3 methylcrotonyl-coa carboxylase 1 deficiency	MCCC1	41
retinitis pigmentosa	USH2A	41
glanzmann thrombasthenia	ITGA2B	41
deafness, autosomal recessive 4, with enlarged vestibular aqueduct	SLC26A4	41
hereditary cancer-predisposing syndrome	MRE11	41
x-linked severe combined immunodeficiency	IL2RG	41
dent disease type 1	CLCN5	41
alternating hemiplegia of childhood 2	ATP1A3	41
lynch-like syndrome	MLH1	41
congenital myopathy with excess of thin filaments	ACTA1	41
bainbridge-ropers syndrome	ASXL3	41
hereditary cancer-predisposing syndrome	PTCH1	41
leukoencephalopathy, brain calcifications, and cysts	SNORD118	41
meckel-gruber syndrome	RPGRIP1L	40
hereditary cancer-predisposing syndrome	VHL	40
deafness, autosomal recessive 1a	GJB2	40
carney-stratakis syndrome	SDHD	40
hereditary melanoma	CDKN2A	40
atypical rett syndrome	CDKL5	40
rare genetic deafness	MYO7A	40
classic congenital adrenal hyperplasia due to 21-hydroxylase deficiency	CYP21A2	40
generalized epilepsy with febrile seizures plus, type 2	SCN1A	40
central core myopathy	RYR1	40
noonan syndrome 1	PTPN11	40
charcot-marie-tooth disease	MPZ	40
grn-related frontotemporal lobar degeneration with tdp43 inclusions	GRN	40
chromosome 2q32-q33 deletion syndrome	SATB2	39
branchiootorenal syndrome 1	EYA1	39
dyskeratosis congenita, x-linked	DKC1	39
congenital muscular hypertrophy-cerebral syndrome	SMC1A	39
usher syndrome type 1	MYO7A	39
bardet-biedl syndrome	BBS1	39
epilepsy, focal, with speech disorder and with or without mental retardation	GRIN2A	39
primary ciliary dyskinesia	CCDC39	39
autosomal recessive congenital ichthyosis 5	CYP4F22	38
cobalamin c disease	MMACHC	38
gaucher's disease, type 1	GBA	38
familial hypertrophic cardiomyopathy 4	MYBPC3	38
dystonia 5	GCH1	38
alzheimer disease, type 3	PSEN1	38
neurodegeneration with brain iron accumulation 5	WDR45	38
joubert syndrome 3	AHI1	37
charcot-marie-tooth disease, type 2	MFN2	37
argininosuccinate lyase deficiency	ASL	37
familial hyperkalemic periodic paralysis	SCN4A	37
stargardt disease	ABCA4	37
x-linked thrombocytopenia with normal platelets	WAS	37
hereditary insensitivity to pain with anhidrosis	NTRK1	37
hereditary paraganglioma-pheochromocytoma syndromes	SDHB	37
amyotrophic lateral sclerosis type 1	SOD1	37
mental retardation, autosomal dominant 7	DYRK1A	37
hereditary cancer-predisposing syndrome	BAP1	37
lynch-like syndrome	MSH2	37
rubinstein-taybi syndrome	CREBBP	37
hyperlipoproteinemia, type i	LPL	36
cardiovascular phenotype	KCNQ1	36
skeletal dysplasia	TRPV4	36
beckwith-wiedemann syndrome	CDKN1C	36
charcot-marie-tooth neuropathy x type 1	GJB1	36
hurler syndrome	IDUA	36
breast neoplasm	TP53	36
complex neurodevelopmental disorder	SCN2A	36
retinitis pigmentosa 4	RHO	36
greig cephalopolysyndactyly syndrome	GLI3	36
myofibrillar myopathy 1	DES	36
familial focal epilepsy with variable foci	DEPDC5	36
spastic paraplegia	ZFYVE26	36
3-oxo-5 alpha-steroid delta 4-dehydrogenase deficiency	SRD5A2	35
kleefstra syndrome 1	EHMT1	35
aicardi goutieres syndrome 5	SAMHD1	35
eichsfeld type congenital muscular dystrophy	SELENON	35
ellis-van creveld syndrome	EVC	35
myoclonic dystonia	SGCE	35
congenital disorder of glycosylation, type ia	PMM2	35
hyperinsulinemic hypoglycemia, familial, 1	ABCC8	35
x-linked severe congenital neutropenia	WAS	35
emery-dreifuss muscular dystrophy 1, x-linked	EMD	35
squamous cell carcinoma of the head and neck	TP53	35
thyroid hormone resistance, generalized, autosomal dominant	THRB	35
maturity-onset diabetes of the young, type 2	GCK	35
inborn genetic diseases	ARID1B	35
mental retardation, x-linked 98	NEXMIF	35
epilepsy, familial focal, with variable foci 3	NPRL3	35
joubert syndrome 5	CEP290	34
deficiency of alpha-mannosidase	MAN2B1	34
ethylmalonic encephalopathy	ETHE1	34
polyglandular autoimmune syndrome, type 1	AIRE	34
galactosylceramide beta-galactosidase deficiency	GALC	34
ocular cystinosis	CTNS	34
microcephalic osteodysplastic primordial dwarfism type ii	PCNT	34
hereditary sensory and autonomic neuropathy type iia	WNK1	34
hereditary spastic paraplegia 7	SPG7	34
glucose-6-phosphate transport defect	SLC37A4	34
parkinson disease 2	PRKN	34
becker muscular dystrophy	DMD	34
mental retardation and microcephaly with pontine and cerebellar hypoplasia	CASK	34
lung adenocarcinoma	TP53	34
seizures, benign familial infantile, 3	SCN2A	34
osteogenesis imperfecta, recessive perinatal lethal	COL1A1	34
recessive dystrophic epidermolysis bullosa	COL7A1	34
tibial pseudoarthrosis	NF1	33
joubert syndrome 6	TMEM67	33
methylmalonic acidemia	MMUT	33
sandhoff disease	HEXB	33
gaucher disease	GBA	33
juvenile nephropathic cystinosis	CTNS	33
carnitine palmitoyltransferase 1a deficiency	CPT1A	33
neoplasm of ovary	BRCA2	33
hereditary leiomyomatosis and renal cell cancer	FH	33
bethlem myopathy 1	COL6A2	33
joubert syndrome 21	CSPP1	33
mental retardation, x-linked 102	DDX3X	33
bardet-biedl syndrome	BBS10	32
leber congenital amaurosis 13	RDH12	32
glycogen storage disease, type iv	GBE1	32
pigmentary pallidal degeneration	PANK2	32
citrullinemia type i	ASS1	32
nail-patella syndrome	LMX1B	32
aortic valve disease 2	TBX5	32
creatine transporter deficiency	SLC6A8	32
fanconi anemia, complementation group d2	FANCD2	32
fanconi anemia, complementation group c	FANCC	32
ovarian serous cystadenocarcinoma	TP53	32
hepatocellular carcinoma	TP53	32
pancreatic adenocarcinoma	TP53	32
multiple endocrine neoplasia, type 2a	RET	32
lynch syndrome i	MLH1	32
vici syndrome	EPG5	32
mental retardation, autosomal dominant 31	PURA	32
pitt-hopkins-like syndrome 1	CNTNAP2	31
lysinuric protein intolerance	SLC7A7	31
holoprosencephaly 3	SHH	31
tyrosinemia type i	FAH	31
adenocarcinoma of stomach	TP53	31
dilated cardiomyopathy 1g	TTN	31
cardiovascular phenotype	KCNH2	31
beta-plus-thalassemia	HBB	31
glut1 deficiency syndrome 1, autosomal recessive	SLC2A1	31
kabuki syndrome 2	KDM6A	31
early infantile epileptic encephalopathy 13	SCN8A	31
marshall-smith syndrome	NFIX	31
leukodystrophy, hypomyelinating, 6	TUBB4A	31
inborn genetic diseases	KMT2A	31
familial thoracic aortic aneurysm and aortic dissection	SMAD3	31
fanconi anemia	FANCM	31
classic homocystinuria	CBS	30
ornithine aminotransferase deficiency	OAT	30
xeroderma pigmentosum, group c	XPC	30
kindler's syndrome	FERMT1	30
severe combined immunodeficiency due to dclre1c deficiency	DCLRE1C	30
rrm2b-related mitochondrial disease	RRM2B	30
oligodontia-colorectal cancer syndrome	AXIN2	30
generalized epilepsy with febrile seizures plus, type 7	SCN9A	30
hereditary sensory and autonomic neuropathy type iia	SCN9A	30
axenfeld-rieger syndrome type 3	FOXC1	30
andersen tawil syndrome	KCNJ2	30
carnitine palmitoyltransferase ii deficiency	CPT2	30
choroideremia	CHM	30
coffin-lowry syndrome	RPS6KA3	30
neoplasm of the large intestine	TP53	30
mitochondrial dna depletion syndrome 2	TK2	30
idiopathic pulmonary fibrosis	TERT	30
metachondromatosis	PTPN11	30
charcot-marie-tooth disease, demyelinating, type 1b	MPZ	30
dystrophinopathies	DMD	30
hereditary cancer-predisposing syndrome	RAD51D	30
perlman syndrome	DIS3L2	30
neuropathy, hereditary sensory and autonomic, type vi	DST	30
maple syrup urine disease	BCKDHB	30
mucopolysaccharidosis, mps-iv-b	GLB1	29
myasthenia, limb-girdle, familial	DOK7	29
congenital hyperammonemia, type i	CPS1	29
netherton syndrome	SPINK5	29
smith-lemli-opitz syndrome	DHCR7	29
oculofaciocardiodental syndrome	BCOR	29
glycogen storage disease due to glucose-6-phosphatase deficiency type ia	G6PC1	29
neoplasm of brain	TP53	29
dystonia 12	ATP1A3	29
alpha thalassemia	HBA2	29
osteogenesis imperfecta	COL1A1	29
mental retardation with language impairment and with or without autistic features	FOXP1	29
multiple congenital anomalies-hypotonia-seizures syndrome 1	PIGN	29
epidermolysis bullosa simplex, autosomal recessive 2	DST	29
epilepsy, hearing loss, and mental retardation syndrome	SPATA5	29
pulmonary venoocclusive disease 2, autosomal recessive	EIF2AK4	29
mucopolysaccharidosis, mps-iii-c	HGSNAT	28
limb-girdle muscular dystrophy, type 2l	ANO5	28
bietti crystalline corneoretinal dystrophy	CYP4V2	28
charcot-marie-tooth disease type 4	SH3TC2	28
vitelliform macular dystrophy type 2	BEST1	28
van der woude syndrome	IRF6	28
drash syndrome	WT1	28
congenital generalized lipodystrophy type 2	BSCL2	28
mucolipidosis type iv	MCOLN1	28
hereditary pancreatitis	CFTR	28
juvenile polyposis/hereditary hemorrhagic telangiectasia syndrome	SMAD4	28
charcot-marie-tooth disease, axonal, type 2s	IGHMBP2	28
lowe syndrome	OCRL	28
x-linked hyper-igm syndrome	CD40LG	28
allan-herndon-dudley syndrome	SLC16A2	28
alpha thalassemia-x-linked intellectual disability syndrome	ATRX	28
oto-palato-digital syndrome, type ii	FLNA	28
melnick-needles syndrome	FLNA	28
spinocerebellar ataxia type 14	PRKCG	28
familial platelet disorder with associated myeloid malignancy	RUNX1	28
maturity-onset diabetes of the young, type 3	HNF1A	28
glut1 deficiency syndrome 1	SLC2A1	28
bethlem myopathy 1	COL6A3	28
pyridoxine-dependent epilepsy	ALDH7A1	28
primary ciliary dyskinesia	CCDC40	28
common variable immunodeficiency 8, with autoimmunity	LRBA	28
mental retardation, autosomal dominant 1	MBD5	27
cockayne syndrome b	ERCC6	27
autosomal recessive congenital ichthyosis 6	NIPAL4	27
cerebral cavernous malformations 2	CCM2	27
rare genetic deafness	SLC26A4	27
rare genetic deafness	CDH23	27
familial temporal lobe epilepsy 1	LGI1	27
trichorhinophalangeal syndrome, type iii	TRPS1	27
finnish congenital nephrotic syndrome	NPHS1	27
peroxisome biogenesis disorder 1a (zellweger)	PEX1	27
saethre-chotzen syndrome	TWIST1	27
gtp cyclohydrolase i deficiency	GCH1	27
46,xy sex reversal, type 1	SRY	27
lissencephaly 2, x-linked	ARX	27
glioblastoma	TP53	27
carcinoma of esophagus	TP53	27
uterine carcinosarcoma	TP53	27
fgfr2 related craniosynostosis	FGFR2	27
alpha thalassemia	HBA1	27
mental retardation, autosomal dominant 19	CTNNB1	27
aicardi-goutieres syndrome 7	IFIH1	27
inborn genetic diseases	ANKRD11	27
lamb-shaffer syndrome	SOX5	27
gm1 gangliosidosis	GLB1	26
roberts-sc phocomelia syndrome	ESCO2	26
usher syndrome type 2	USH2A	26
neuronal ceroid lipofuscinosis	TPP1	26
wilms tumor 1	WT1	26
deafness, autosomal recessive 12	CDH23	26
speech-language disorder 1	FOXP2	26
gne myopathy	GNE	26
infantile epilepsy syndrome	STXBP1	26
usher syndrome, type 2c	ADGRV1	26
cowden syndrome 3	SDHD	26
primary familial hypertrophic cardiomyopathy	MYBPC3	26
atrial septal defect 7 with or without atrioventricular conduction defects	NKX2-5	26
spinal muscular atrophy, distal, autosomal recessive, 1	IGHMBP2	26
hereditary cancer-predisposing syndrome	CDKN2A	26
glycogen storage disease type ixa1	PHKA2	26
chondrodysplasia punctata 2 x-linked dominant	EBP	26
lymphoproliferative syndrome 2, x-linked	XIAP	26
multiple acyl-coa dehydrogenase deficiency	ETFDH	26
squamous cell lung carcinoma	TP53	26
transitional cell carcinoma of the bladder	TP53	26
malignant neoplasm of body of uterus	TP53	26
dyskeratosis congenita, autosomal dominant, 2	TERT	26
retinitis pigmentosa 20	RPE65	26
rare genetic deafness	GJB2	26
stickler syndrome type 1	COL2A1	26
fanconi anemia, complementation group s	BRCA1	26
dilated cardiomyopathy 1hh	BAG3	26
pseudohypoaldosteronism type 2a	KLHL3	26
helsmoortel-van der aa syndrome	ADNP	26
tyrosinase-positive oculocutaneous albinism	OCA2	25
bardet-biedl syndrome 10	BBS10	25
mucopolysaccharidosis, mps-iii-b	NAGLU	25
familial hemophagocytic lymphohistiocytosis 3	UNC13D	25
severe autosomal recessive muscular dystrophy of childhood - north african type	SGCG	25
infantile neuroaxonal dystrophy	PLA2G6	25
bronchiectasis with or without elevated sweat chloride 1	CFTR	25
charcot-marie-tooth disease, type i	PMP22	25
persistent fetal circulation syndrome	FOXF1	25
familial hypokalemia-hypomagnesemia	SLC12A3	25
hypogonadotropic hypogonadism 1 with or without anosmia	ANOS1	25
limb-girdle muscular dystrophy, type 2j	TTN	25
leopard syndrome 1	PTPN11	25
glanzmann thrombasthenia	ITGB3	25
familial hypertrophic cardiomyopathy 1	MYH7	25
congenital amegakaryocytic thrombocytopenia	MPL	25
hb ss disease	HBB	25
hyperekplexia 1	GLRA1	25
marfan syndrome/loeys-dietz syndrome/familial thoracic aortic aneurysms and dissections	FBN1	25
gray platelet syndrome	NBEAL2	25
congenital muscular dystrophy-dystroglycanopathy with brain and eye anomalies, type a7	CRPPA	25
saldino-mainzer syndrome	IFT140	25
mitochondrial dna depletion syndrome 13 (encephalomyopathic type)	FBXL4	25
fanconi anemia, complementation group i	FANCI	24
neuronal ceroid lipofuscinosis 7	MFSD8	24
retinitis pigmentosa 73	HGSNAT	24
3-methylcrotonyl coa carboxylase 2 deficiency	MCCC2	24
severe combined immunodeficiency due to ada deficiency	ADA	24
gnathodiaphyseal dysplasia	ANO5	24
charcot-marie-tooth disease	MFN2	24
usher syndrome	USH2A	24
arginase deficiency	ARG1	24
mucolipidosis type iii gamma	GNPTG	24
niemann-pick disease, type b	SMPD1	24
schimke immuno-osseous dysplasia	SMARCAL1	24
diabetes mellitus and insipidus with optic atrophy and deafness	WFS1	24
cylindromatosis, familial	CYLD	24
hermansky-pudlak syndrome 1	HPS1	24
retinitis pigmentosa	RP1	24
autosomal dominant nonsyndromic deafness 2a	KCNQ4	24
congenital generalized lipodystrophy type 1	AGPAT2	24
endplate acetylcholinesterase deficiency	COLQ	24
inborn genetic diseases	CFTR	24
axenfeld-rieger syndrome type 1	PITX2	24
pulmonary arterial hypertension related to hereditary hemorrhagic telangiectasia	ACVRL1	24
laron-type isolated somatotropin defect	GHR	24
permanent neonatal diabetes mellitus	KCNJ11	24
neuronal ceroid lipofuscinosis 1	PPT1	24
cerebral autosomal dominant arteriopathy with subcortical infarcts and leukoencephalopathy type 1	NOTCH3	24
hereditary factor ix deficiency disease	F8	24
nephrogenic diabetes insipidus, x-linked	AVPR2	24
nance-horan syndrome	NHS	24
cutis laxa, x-linked	ATP7A	24
juvenile myelomonocytic leukemia	PTPN11	24
rasopathy	BRAF	24
hemoglobinopathy	HBB	24
capillary malformation-arteriovenous malformation 1	RASA1	24
mental retardation, autosomal dominant 6	GRIN2B	24
combined malonic and methylmalonic aciduria	ACSF3	24
multiple gastrointestinal atresias	TTC7A	24
myofibrillar myopathy, bag3-related	BAG3	24
retinitis pigmentosa	PRPF31	24
primary autosomal recessive microcephaly 2	WDR62	23
poikiloderma with neutropenia	USB1	23
fucosidosis	FUCA1	23
joubert syndrome 9	CC2D2A	23
hyperimmunoglobulin e recurrent infection syndrome, autosomal recessive	DOCK8	23
succinate-semialdehyde dehydrogenase deficiency	ALDH5A1	23
hereditary nonpolyposis colon cancer	MSH2	23
joubert syndrome	AHI1	23
glycogen storage disease iv, classic hepatic	GBE1	23
familial cancer of breast	ATM	23
alkaptonuria	HGD	23
congenital erythropoietic porphyria	UROS	23
biotin-responsive basal ganglia disease	SLC19A3	23
upshaw-schulman syndrome	ADAMTS13	23
hereditary cancer-predisposing syndrome	SDHD	23
glaucoma 3, primary congenital, a	CYP1B1	23
hereditary nonpolyposis colorectal cancer type 4	PMS2	23
cone-rod dystrophy 6	GUCY2D	23
pelizaeus-merzbacher disease	PLP1	23
malignant melanoma of skin	TP53	23
hereditary cancer-predisposing syndrome	TSC2	23
familial hemophagocytic lymphohistiocytosis 2	PRF1	23
alport syndrome, autosomal recessive	COL4A3	23
microcephaly with or without chorioretinopathy, lymphedema, or mental retardation	KIF11	23
paroxysmal kinesigenic dyskinesia	PRRT2	23
nager syndrome	SF3B4	23
leber congenital amaurosis 9	NMNAT1	23
mental retardation, autosomal dominant 18	GATAD2B	23
adams-oliver syndrome 5	NOTCH1	23
cerebral cavernous malformations 3	PDCD10	22
pyruvate carboxylase deficiency	PC	22
nephronophthisis	NPHP3	22
multiple sulfatase deficiency	SUMF1	22
frasier syndrome	WT1	22
coenzyme q10 deficiency, primary, 4	COQ8A	22
charcot-marie-tooth disease, type 4a	GDAP1	22
odonto-onycho-dermal dysplasia	WNT10A	22
charcot-marie-tooth disease type 4	PRX	22
mucopolysaccharidosis, mps-iii-a	SGSH	22
citrin deficiency	SLC25A13	22
homocystinuria-megaloblastic anemia due to defect in cobalamin metabolism, cble complementation type	MTRR	22
warburg micro syndrome 1	RAB3GAP1	22
paragangliomas 3	SDHC	22
bardet-biedl syndrome	BBS4	22
cleidocranial dysostosis	RUNX2	22
fanconi anemia, complementation group b	FANCB	22
3-methylglutaconic aciduria type 2	TAZ	22
retinitis pigmentosa	PDE6B	22
crouzon syndrome	FGFR2	22
cardio-facio-cutaneous syndrome	BRAF	22
pseudohypoparathyroidism	GNAS	22
nicolaides-baraitser syndrome	SMARCA2	22
rigidity and multifocal seizure syndrome, lethal neonatal	BRAT1	22
koolen-de vries syndrome	KANSL1	22
distal arthrogryposis type 5d	ECEL1	22
rare genetic deafness	MYO15A	22
joubert syndrome	CC2D2A	22
progressive familial intrahepatic cholestasis 4	TJP2	22
3-methylglutaconic aciduria with cataracts, neurologic involvement, and neutropenia	CLPB	22
mucopolysaccharidosis type 7	GUSB	21
deficiency of steroid 11-beta-monooxygenase	CYP11B1	21
meckel syndrome, type 4	CEP290	21
nephronophthisis	NPHP1	21
isovaleryl-coa dehydrogenase deficiency	IVD	21
medulloblastoma	SUFU	21
aicardi goutieres syndrome 1	TREX1	21
waardenburg syndrome type 1	PAX3	21
primary ciliary dyskinesia	DNAI2	21
dominant hereditary optic atrophy	OPA1	21
curry-hall syndrome	EVC	21
idiopathic nephrotic syndrome	NPHS2	21
hemochromatosis type 4	SLC40A1	21
hereditary cancer-predisposing syndrome	BLM	21
primary hyperoxaluria, type ii	GRHPR	21
autosomal recessive hypohidrotic ectodermal dysplasia syndrome	EDAR	21
leber congenital amaurosis 7	CRX	21
myasthenic syndrome, congenital, 11, associated with acetylcholine receptor deficiency	RAPSN	21
mental retardation, stereotypic movements, epilepsy, and/or cerebral malformations	MEF2C	21
pseudoachondroplastic spondyloepiphyseal dysplasia syndrome	COMP	21
autosomal recessive limb-girdle muscular dystrophy type 2d	SGCA	21
hereditary spastic paraplegia 2	PLP1	21
factor vii deficiency	F7	21
noonan syndrome	SOS1	21
combined cellular and humoral immune defects with granulomas	RAG1	21
prph2-related disorders	PRPH2	21
polycystic kidney disease, autosomal dominant	PKD2	21
hereditary cancer-predisposing syndrome	RET	21
fanconi-bickel syndrome	SLC2A2	21
navajo neurohepatopathy	MPV17	21
familial febrile seizures 8	GABRG2	21
hypoparathyroidism-deafness-renal disease syndrome	GATA3	21
hypokalemic periodic paralysis 1	CACNA1S	21
pancreatic cancer 4	BRCA1	21
cystinuria	SLC3A1	21
mandibulofacial dysostosis-microcephaly syndrome	EFTUD2	21
blepharophimosis - intellectual disability syndrome, sbbys type	KAT6B	21
hyperphosphatasia with mental retardation syndrome 2	PIGO	21
meckel-gruber syndrome	CC2D2A	21
inborn genetic diseases	CHD7	21
myasthenic syndrome, congenital, 22	PREPL	21
primary hyperoxaluria, type iii	HOGA1	20
brown-vialetto-van laere syndrome 1	SLC52A3	20
sjÃ¶gren-larsson syndrome	ALDH3A2	20
granulomatous disease, chronic, autosomal recessive, cytochrome b-negative	CYBA	20
spinocerebellar ataxia, autosomal recessive, with axonal neuropathy 2	SETX	20
sphingomyelin/cholesterol lipidosis	SMPD1	20
duane-radial ray syndrome	SALL4	20
popliteal pterygium syndrome	IRF6	20
leber congenital amaurosis 4	AIPL1	20
griscelli syndrome type 2	RAB27A	20
ciliary dyskinesia, primary, 3	DNAH5	20
holoprosencephaly 5	ZIC2	20
cone-rod dystrophy 3	ABCA4	20
fanconi anemia, complementation group d1	BRCA2	20
wilms tumor 1	GPC3	20
non-ketotic hyperglycinemia	AMT	20
li-fraumeni syndrome 1	TP53	20
leigh syndrome	SURF1	20
rasopathy	SOS1	20
ehlers-danlos syndrome, hydroxylysine-deficient	PLOD1	20
deafness, autosomal dominant 3a	GJB2	20
baraitser-winter syndrome 1	ACTB	20
dendritic cell, monocyte, b lymphocyte, and natural killer lymphocyte deficiency	GATA2	20
leukodystrophy, hypomyelinating, 11	POLR1C	20
dyskeratosis congenita	CTC1	20
hypomyelinating leukodystrophy 7	POLR3A	20
facioscapulohumeral muscular dystrophy 2	SMCHD1	20
rare genetic deafness	ADGRV1	20
ciliary dyskinesia, primary, 28	SPAG1	20
maple syrup urine disease	BCKDHA	20
mental retardation, autosomal dominant 23	SETD5	20
white-sutton syndrome	POGZ	20
early infantile epileptic encephalopathy 34	SLC12A5	20
familial hypercholesterolemia 1	APOB	20
capillary malformation-arteriovenous malformation	RASA1	20
primary ciliary dyskinesia	DNAH8	20
von willebrand disorder	VWF	19
neurofibromatosis, familial spinal	NF1	19
thrombophilia, hereditary, due to protein c deficiency, autosomal dominant	PROC	19
infantile gm1 gangliosidosis	GLB1	19
mental retardation, autosomal dominant 29	SETBP1	19
pena-shokeir syndrome type i	DOK7	19
emery-dreifuss muscular dystrophy 4, autosomal dominant	SYNE1	19
parkinson disease 6, autosomal recessive early-onset	PINK1	19
congenital muscular dystrophy-dystroglycanopathy with mental retardation, type b1	POMT1	19
neuronal ceroid lipofuscinosis 3	CLN3	19
gorlin syndrome	SUFU	19
deficiency of iodide peroxidase	TPO	19
infantile-onset ascending hereditary spastic paralysis	ALS2	19
bardet-biedl syndrome	BBS2	19
cold-induced sweating syndrome 1	CRLF1	19
retinal dystrophy	CRB1	19
primary hypomagnesemia	CLDN16	19
hyperornithinemia-hyperammonemia-homocitrullinuria syndrome	SLC25A15	19
fanconi anemia	FANCG	19
gastrointestinal stromal tumor	SDHC	19
epilepsy, progressive myoclonic 4, with or without renal failure	SCARB2	19
neoplasm of ovary	PTEN	19
familial hypocalciuric hypercalcemia	CASR	19
congenital long qt syndrome	KCNJ2	19
brugada syndrome 1	SCN5A	19
spastic paraplegia	L1CAM	19
hyperimmunoglobulin d with periodic fever	MVK	19
porokeratosis 3, disseminated superficial actinic type	MVK	19
glycogen storage disease, type vi	PYGL	19
bardet-biedl syndrome 1	BBS1	19
small cell lung cancer	TP53	19
46,xy sex reversal, type 3	NR5A1	19
severe combined immunodeficiency, autosomal recessive, t cell-negative, b cell-negative, nk cell-positive	RAG1	19
permanent neonatal diabetes mellitus	INS	19
myopathy, proximal, and ophthalmoplegia	MYH2	19
severe combined immunodeficiency, autosomal recessive, t cell-negative, b cell-positive, nk cell-positive	IL7R	19
epilepsy, childhood absence 2	GABRG2	19
hypochondroplasia	FGFR3	19
factor xiii subunit a deficiency	F13A1	19
knobloch syndrome 1	COL18A1	19
osteogenesis imperfecta with normal sclerae, dominant form	COL1A2	19
osteogenesis imperfecta with normal sclerae, dominant form	COL1A1	19
metaphyseal chondrodysplasia, schmid type	COL10A1	19
alport syndrome 3, autosomal dominant	COL4A3	19
brody myopathy	ATP2A1	19
hypobetalipoproteinemia, familial, 1	APOB	19
alpha-1-antitrypsin deficiency	SERPINA1	19
hajdu-cheney syndrome	NOTCH2	19
immunodeficiency 31c	STAT1	19
joubert syndrome	OFD1	19
pulmonary fibrosis and/or bone marrow failure, telomere-related, 3	RTEL1	19
hypotonia, infantile, with psychomotor retardation and characteristic facies 1	NALCN	19
retinal dystrophy	EYS	19
spinocerebellar ataxia, autosomal recessive 12	WWOX	19
hereditary paraganglioma-pheochromocytoma syndromes	TMEM127	19
xia-gibbs syndrome	AHDC1	19
tatton-brown-rahman syndrome	DNMT3A	19
hereditary cancer-predisposing syndrome	SDHA	19
autoimmune lymphoproliferative syndrome, type v	CTLA4	19
malignant tumor of prostate	POLK	19
cardiac arrhythmia	KCNH2	19
ullrich congenital muscular dystrophy 2	COL12A1	19
joubert syndrome 23	KIAA0586	19
inborn genetic diseases	SYNGAP1	19
arhinia choanal atresia microphthalmia	SMCHD1	19
primary ciliary dyskinesia	DNAAF1	18
juvenile myelomonocytic leukemia	NF1	18
hereditary fructosuria	ALDOB	18
primary ciliary dyskinesia	RSPH4A	18
fructose-biphosphatase deficiency	FBP1	18
adenylosuccinate lyase deficiency	ADSL	18
spongy degeneration of central nervous system	ASPA	18
jervell and lange-nielsen syndrome 1	KCNQ1	18
hermansky-pudlak syndrome 5	HPS5	18
walker-warburg congenital muscular dystrophy	FKTN	18
congenital muscular dystrophy-dystroglycanopathy with brain and eye anomalies, type a2	POMT2	18
limb-girdle muscular dystrophy-dystroglycanopathy, type c1	POMT1	18
wilms tumor, aniridia, genitourinary anomalies, and mental retardation syndrome	WT1	18
diastrophic dysplasia	SLC26A2	18
acute neuronopathic gaucher's disease	GBA	18
congenital disorder of glycosylation type 1c	ALG6	18
camptodactyly-arthropathy-coxa vara-pericarditis syndrome	PRG4	18
sialuria	GNE	18
inborn genetic diseases	KMT2D	18
craniosynostosis 1	TWIST1	18
immunodeficiency 30	IL12RB1	18
hypocalciuric hypercalcemia, familial, type 1	CASR	18
autosomal dominant pseudohypoaldosteronism type 1	NR3C2	18
autosomal recessive limb-girdle muscular dystrophy type 2e	SGCB	18
mental retardation, syndromic, claes-jensen type, x-linked	KDM5C	18
anemia, nonspherocytic hemolytic, due to g6pd deficiency	G6PD	18
insulin-dependent diabetes mellitus secretory diarrhea syndrome	FOXP3	18
heterotaxy, visceral, 1, x-linked	ZIC3	18
distal spinal muscular atrophy, x-linked 3	ATP7A	18
mental retardation, x-linked, syndromic 13	MECP2	18
neurohypophyseal diabetes insipidus	AVP	18
familial hypoplastic, glomerulocystic kidney	HNF1B	18
myopathy, distal, 1	MYH7	18
frontotemporal dementia	MAPT	18
osteogenesis imperfecta type iii	COL1A2	18
osteogenesis imperfecta type iii	COL1A1	18
brain small vessel disease 1 with or without ocular anomalies	COL4A1	18
lymphedema, primary, with myelodysplasia	GATA2	18
bohring-opitz syndrome	ASXL1	18
orofaciodigital syndrome type 6	CPLANE1	18
cornelia de lange syndrome 4	RAD21	18
cornelia de lange syndrome 5	HDAC8	18
dyskeratosis congenita, autosomal recessive, 5	RTEL1	18
peroxisome biogenesis disorders, zellweger syndrome spectrum	PEX6	18
epileptic encephalopathy, early infantile, 1	WWOX	18
congenital contractures of the limbs and face, hypotonia, and developmental delay	NALCN	18
myoclonic-atonic epilepsy	SLC6A1	18
joubert syndrome	MKS1	18
autosomal recessive polycystic kidney disease	PKD1	18
farber disease	ASAH1	17
multiple cafe-au-lait spots	NF1	17
cafÃ©-au-lait macules with pulmonary stenosis	NF1	17
neurofibromatosis-noonan syndrome	NF1	17
histiocytosis-lymphadenopathy plus syndrome	SLC29A3	17
methylmalonic acidemia with homocystinuria cbld	MMADHC	17
congenital defect of folate absorption	SLC46A1	17
microphthalmia syndromic 9	STRA6	17
charcot-marie-tooth disease, axonal type 2v	NAGLU	17
torsion dystonia 6	THAP1	17
complete combined 17-alpha-hydroxylase/17,20-lyase deficiency	CYP17A1	17
ceroid lipofuscinosis neuronal 2	TPP1	17
subacute neuronopathic gaucher's disease	GBA	17
usher syndrome type 1d	CDH23	17
retinitis pigmentosa	CRB1	17
neonatal intrahepatic cholestasis caused by citrin deficiency	SLC25A13	17
iron accumulation in brain	PLA2G6	17
osteoporosis with pseudoglioma	LRP5	17
progressive pseudorheumatoid dysplasia	CCN6	17
short-rib thoracic dysplasia 3 with or without polydactyly	DYNC2H1	17
cardiomyopathy	PKP2	17
distichiasis-lymphedema syndrome	FOXC2	17
dyskeratosis congenita, autosomal dominant 1	TERC	17
mitochondrial trifunctional protein deficiency	HADHA	17
hereditary cancer-predisposing syndrome	MSH3	17
multiple endocrine neoplasia, type 4	CDKN1B	17
pitt-hopkins-like syndrome 2	NRXN1	17
achromatopsia	CNGA3	17
atrophia bulborum hereditaria	NDP	17
opitz gbbb syndrome, type i	MID1	17
aarskog syndrome	FGD1	17
lymphoproliferative syndrome 1, x-linked	SH2D1A	17
borjeson-forssman-lehmann syndrome	PHF6	17
deafness, x-linked 2	POU3F4	17
maple syrup urine disease, type 3	DLD	17
carnitine acylcarnitine translocase deficiency	SLC25A20	17
chronic lymphocytic leukemia	TP53	17
adenocarcinoma of prostate	TP53	17
familial thoracic aortic aneurysm and aortic dissection	TGFBR2	17
loeys-dietz syndrome 2	TGFBR2	17
iodotyrosyl coupling defect	TG	17
pfeiffer syndrome	FGFR2	17
aortic aneurysm, familial thoracic 4	MYH11	17
essential thrombocytemia	MPL	17
junctional epidermolysis bullosa gravis of herlitz	LAMB3	17
leprechaunism syndrome	INSR	17
nonsyndromic hearing loss and deafness	GJB2	17
hearing loss	GJB2	17
acute myeloid leukemia	CEBPA	17
junctional epidermolysis bullosa, non-herlitz type	COL17A1	17
familial hypobetalipoproteinemia	APOB	17
hereditary hemochromatosis	TFR2	17
mental retardation, autosomal dominant 14	ARID1A	17
sotos syndrome 2	NFIX	17
22q13.3 deletion syndrome	SHANK3	17
schaaf-yang syndrome	MAGEL2	17
leukoencephalopathy with ataxia	CLCN2	17
rare genetic deafness	STRC	17
bethlem myopathy 2	COL12A1	17
spermatogenic failure 18	DNAH1	17
bh4-deficient hyperphenylalaninemia a	PTS	16
congenital contractural arachnodactyly	FBN2	16
leukoencephalopathy with brain stem and spinal cord involvement-high lactate syndrome	DARS2	16
joubert syndrome 7	RPGRIP1L	16
retinal dystrophy	CEP290	16
microcytic anemia	TMPRSS6	16
cockayne syndrome type a	ERCC8	16
holocarboxylase synthetase deficiency	HLCS	16
multiple exostoses type 1	EXT1	16
neuronal ceroid lipofuscinosis	CLN5	16
smith-magenis syndrome	RAI1	16
congenital muscular dystrophy-dystroglycanopathy with mental retardation, type b2	POMT2	16
neuronal ceroid lipofuscinosis	CLN3	16
achondrogenesis, type ib	SLC26A2	16
walker-warburg congenital muscular dystrophy	FKRP	16
hereditary spastic paraplegia 3a	ATL1	16
polymicrogyria, bilateral frontoparietal	ADGRG1	16
leukoencephalopathy with vanishing white matter	EIF2B5	16
autosomal recessive congenital ichthyosis 2	ALOX12B	16
hypothyroidism, congenital, nongoitrous, 1	TSHR	16
arrhythmogenic right ventricular cardiomyopathy	PKP2	16
hereditary paraganglioma-pheochromocytoma syndromes	SDHD	16
lissencephaly 3	TUBA1A	16
bartter syndrome type 3	CLCNKB	16
vitamin d-dependent rickets, type 2	VDR	16
long qt syndrome 3	SCN5A	16
leukocyte adhesion deficiency 1	ITGB2	16
syndromic microphthalmia type 5	OTX2	16
epileptic encephalopathy, early infantile, 1	ARX	16
myopathy with postural muscle atrophy, x-linked	FHL1	16
hereditary factor xi deficiency disease	F11	16
mevalonic aciduria	MVK	16
brainstem glioma	TP53	16
multiple myeloma	TP53	16
mitochondrial complex iv deficiency	SURF1	16
thrombophilia due to protein s deficiency, autosomal recessive	PROS1	16
tooth agenesis, selective, 3	PAX9	16
gastrointestinal stromal tumor	KIT	16
melanoma	BRAF	16
macrothrombocytopenia and granulocyte inclusions with or without nephritis or sensorineural hearing loss	MYH9	16
hutchinson-gilford syndrome	LMNA	16
bullous ichthyosiform erythroderma	KRT10	16
autoimmune lymphoproliferative syndrome	FAS	16
muscular dystrophy, limb-girdle, type 2r	DES	16
alport syndrome, autosomal recessive	COL4A4	16
myotonia congenita	CLCN1	16
acromesomelic dysplasia, maroteaux type	NPR2	16
familial hypercholesterolemia 2	APOB	16
pick's disease	PSEN1	16
frontotemporal dementia	PSEN1	16
acne inversa, familial, 3	PSEN1	16
charcot-marie-tooth disease type 2p	LRSAM1	16
congenital disorder of deglycosylation	NGLY1	16
lynch-like syndrome	MSH6	16
epileptic encephalopathy, early infantile, 28	WWOX	16
sideroblastic anemia with b-cell immunodeficiency, periodic fevers, and developmental delay	TRNT1	16
complex neurodevelopmental disorder	DYRK1A	16
inborn genetic diseases	DDX3X	16
lysosomal acid lipase deficiency	LIPA	15
gyrate atrophy	OAT	15
aspartylglucosaminuria	AGA	15
joubert syndrome	INPP5E	15
leber congenital amaurosis 10	CEP290	15
leber congenital amaurosis 3	SPATA7	15
hydatidiform mole, recurrent, 1	NLRP7	15
l-2-hydroxyglutaric aciduria	L2HGDH	15
charcot-marie-tooth disease, type 4c	SH3TC2	15
bardet-biedl syndrome	BBS9	15
walker-warburg congenital muscular dystrophy	POMT1	15
atelosteogenesis type ii	SLC26A2	15
multiple epiphyseal dysplasia type 4	SLC26A2	15
arterial tortuosity syndrome	SLC2A10	15
choreoacanthocytosis	VPS13A	15
early infantile epileptic encephalopathy 12	PNKP	15
osteogenesis imperfecta type 7	CRTAP	15
hemochromatosis type 3	TFR2	15
retinitis pigmentosa 38	MERTK	15
achondrogenesis, type ia	TRIP11	15
primary ciliary dyskinesia	DNAI1	15
xeroderma pigmentosum variant type	POLH	15
spondyloepiphyseal dysplasia with congenital joint dislocations	CHST3	15
hermansky-pudlak syndrome 2	AP3B1	15
ciliary dyskinesia, primary, 7	DNAH11	15
miyoshi muscular dystrophy 1	DYSF	15
bifunctional peroxisomal enzyme deficiency	HSD17B4	15
niemann-pick disease, type c2	NPC2	15
permanent neonatal diabetes mellitus	ABCC8	15
breast-ovarian cancer, familial 1	BRCA2	15
severe combined immunodeficiency, autosomal recessive, t cell-negative, b cell-positive, nk cell-negative	JAK3	15
donnai-barrow syndrome	LRP2	15
partial androgen insensitivity syndrome	AR	15
partial hypoxanthine-guanine phosphoribosyltransferase deficiency	HPRT1	15
thrombophilia, x-linked, due to factor ix defect	F9	15
dilated cardiomyopathy 3b	DMD	15
agammaglobulinemia, non-bruton type	BTK	15
christianson syndrome	SLC9A6	15
spondyloepiphyseal dysplasia tarda	TRAPPC2	15
subcortical laminar heterotopia, x-linked	DCX	15
craniofrontonasal syndrome	EFNB1	15
acute myeloid leukemia	TP53	15
catecholaminergic polymorphic ventricular tachycardia	RYR2	15
retinitis pigmentosa	PDE6A	15
stargardt disease	PRPH2	15
genetic prion diseases	PRNP	15
glycogen storage disease ixc	PHKG2	15
congenital disorder of glycosylation type 1t	PGM1	15
infantile hypophosphatasia	ALPL	15
feingold syndrome 1	MYCN	15
melanoma	NRAS	15
waardenburg syndrome type 2a	MITF	15
primary dilated cardiomyopathy	LMNA	15
epidermolysis bullosa junctionalis with pyloric atresia	ITGB4	15
achromatopsia 4	GNAT2	15
hypogonadotropic hypogonadism 7 with or without anosmia	GNRHR	15
amyotrophic lateral sclerosis 6, with or without frontotemporal dementia	FUS	15
hypogonadotropic hypogonadism 2 with or without anosmia	FGFR1	15
autoimmune lymphoproliferative syndrome, type 1a	FAS	15
osteogenesis imperfecta, recessive perinatal lethal	COL1A2	15
alport syndrome 3, autosomal dominant	COL4A4	15
hypermanganesemia with dystonia 1	SLC30A10	15
kohlschutter's syndrome	ROGDI	15
brown-vialetto-van laere syndrome 2	SLC52A2	15
hereditary nonpolyposis colon cancer	MSH6	15
developmental delay, intellectual disability, obesity, and dysmorphic features	PHIP	15
charcot-marie-tooth disease type 4	FIG4	15
craniosynostosis 3	TCF12	15
charcot-marie-tooth disease, recessive intermediate c	PLEKHG5	15
hereditary nonpolyposis colon cancer	MLH1	15
visceral myopathy	ACTG2	15
intellectual disability-cataracts-calcified pinnae-myopathy syndrome	ZBTB20	15
mitochondrial short-chain enoyl-coa hydratase 1 deficiency	ECHS1	15
mental retardation, autosomal dominant 32	KAT6A	15
dyskeratosis congenita, autosomal recessive 6	PARN	15
frontotemporal dementia and/or amyotrophic lateral sclerosis 4	TBK1	15
hypotonia, infantile, with psychomotor retardation and characteristic facies 3	TBCK	15
ehlers-danlos syndrome, type 8	C1R	15
mental retardation, autosomal dominant 57	TLK2	15
desbuquois dysplasia 1	CANT1	14
amelogenesis imperfecta, hypocalcification type	FAM83H	14
leber congenital amaurosis 5	LCA5	14
kufor-rakeb syndrome	ATP13A2	14
osteogenesis imperfecta type 8	P3H1	14
peroxisomal acyl-coa oxidase deficiency	ACOX1	14
pyruvate kinase deficiency of red cells	PKLR	14
vitamin d-dependent rickets type 1a	CYP27B1	14
neutral lipid storage myopathy	PNPLA2	14
charcot-marie-tooth disease, type 2a2a	MFN2	14
primary autosomal recessive microcephaly 3	CDK5RAP2	14
neuronal ceroid lipofuscinosis 5	CLN5	14
hyaline fibromatosis syndrome	ANTXR2	14
vitamin b12-responsive methylmalonic acidemia type cblb	MMAB	14
arrhythmia	KCNQ1	14
acth resistance	MC2R	14
nephronophthisis	NPHP4	14
primary autosomal recessive microcephaly 1	MCPH1	14
congenital disorder of glycosylation type 2i	COG5	14
deafness, autosomal recessive 7	TMC1	14
charcot-marie-tooth disease	GDAP1	14
gaucher disease type 3c	GBA	14
familial cold urticaria	NLRP3	14
tooth agenesis, selective, 4	WNT10A	14
bardet-biedl syndrome 2	BBS2	14
severe congenital neutropenia 3, autosomal recessive	HAX1	14
megalencephalic leukoencephalopathy with subcortical cysts 1	MLC1	14
metatrophic dysplasia	TRPV4	14
giant axonal neuropathy 1	GAN	14
bardet-biedl syndrome	MKKS	14
autosomal recessive cutis laxa type 1b	EFEMP2	14
megaloblastic anemia, thiamine-responsive, with diabetes mellitus and sensorineural deafness	SLC19A2	14
spastic paraplegia	CYP7B1	14
tp63-related spectrum disorders	TP63	14
hereditary spastic paraplegia 39	PNPLA6	14
cardiovascular phenotype	PKP2	14
papillon-lefÃ¨vre syndrome	CTSC	14
townes-brocks syndrome 1	SALL1	14
townes syndrome	SALL1	14
hyperphosphatemic familial tumoral calcinosis 1	GALNT3	14
glaucoma 1, open angle, a	MYOC	14
rhabdoid tumor predisposition syndrome 1	SMARCB1	14
pena-shokeir syndrome type i	RAPSN	14
familial hemiplegic migraine type 1	CACNA1A	14
cataract 1	GJA8	14
ataxia-telangiectasia-like disorder	MRE11	14
hereditary nonpolyposis colon cancer	PMS2	14
retinal dystrophy	CNGA3	14
tangier disease	ABCA1	14
juvenile retinoschisis	RS1	14
x-linked ichthyosis with steryl-sulfatase deficiency	STS	14
osteopathia striata with cranial sclerosis	AMER1	14
frontometaphyseal dysplasia	FLNA	14
familial juvenile gout	UMOD	14
tnf receptor-associated periodic fever syndrome (traps)	TNFRSF1A	14
neoplasm of the large intestine	KRAS	14
retinal dystrophy	PRPH2	14
pituitary hormone deficiency, combined, 1	POU1F1	14
charcot-marie-tooth disease type 2e	NEFL	14
primary familial hypertrophic cardiomyopathy	MYH7	14
cardiovascular phenotype	MYH7	14
cardiomyopathy	MYH7	14
methylcobalamin deficiency type cblg	MTR	14
leydig cell hypoplasia, type 1	LHCGR	14
dilated cardiomyopathy 1a	LMNA	14
autosomal dominant isolated somatotropin deficiency	GH1	14
frontotemporal dementia	GRN	14
glut1 deficiency syndrome 2	SLC2A1	14
hereditary hyperferritinemia with congenital cataracts	FTL	14
xeroderma pigmentosum, group d	ERCC2	14
arrhythmogenic right ventricular cardiomyopathy, type 10	DSG2	14
oculodentodigital dysplasia	GJA1	14
disseminated atypical mycobacterial infection	IFNGR1	14
intellectual disability, autosomal dominant 9	KIF1A	14
short rib-polydactyly syndrome, majewski type	NEK1	14
genitopatellar syndrome	KAT6B	14
muscular dystrophy-dystroglycanopathy (limb-girdle), type c, 7	CRPPA	14
spastic paraplegia 54, autosomal recessive	DDHD2	14
limb-girdle muscular dystrophy-dystroglycanopathy, type c3	POMGNT1	14
ciliary dyskinesia, primary, 19	LRRC6	14
imerslund-grÃ¤sbeck syndrome	CUBN	14
noonan syndrome 8	RIT1	14
primary ciliary dyskinesia 23	ODAD2	14
seizures	SCN1A	14
maple syrup urine disease	DBT	14
polyarteritis nodosa, childhoood-onset	ADA2	14
immunodeficiency 23	PGM3	14
polyglucosan body myopathy 1 with or without immunodeficiency	RBCK1	14
burn-mckeown syndrome	TXNL4A	14
mental retardation, autosomal dominant 43	HIVEP2	14
fanconi anemia	SLX4	14
ehlers-danlos syndrome, periodontal type, 2	C1R	14
intellectual developmental disorder with dysmorphic facies and ptosis	BRPF1	14
neuropathy, hereditary motor and sensory, type 6b	SLC25A46	14
renal hypodysplasia/aplasia 3	GREB1L	14
neurodevelopmental abnormality	TCF20	14
developmental delay with variable intellectual impairment and behavioral abnormalities	TCF20	14
senior-loken syndrome 7	SDCCAG8	13
transcolabamin ii deficiency	TCN2	13
homocystinuria	CBS	13
prolidase deficiency	PEPD	13
spherocytosis type 1	ANK1	13
protoporphyria, erythropoietic, 1	FECH	13
hyperphenylalaninemia, non-pku	PAH	13
fanconi anemia, complementation group n	PALB2	13
autosomal recessive hypophosphatemic bone disease	SLC34A3	13
deafness, autosomal recessive 28	TRIOBP	13
beta-d-mannosidosis	MANBA	13
gaze palsy, familial horizontal, with progressive scoliosis 1	ROBO3	13
sialidosis type 2	NEU1	13
charcot-marie-tooth disease	SH3TC2	13
camptomelic dysplasia	SOX9	13
bardet-biedl syndrome 9	BBS9	13
jalili syndrome	CNNM4	13
hypomagnesemia 1, intestinal	TRPM6	13
norum disease	LCAT	13
immunodeficiency due to interleukin-1 receptor-associated kinase-4 deficiency	IRAK4	13
neuronal ceroid lipofuscinosis 6	CLN6	13
usher syndrome, type iii	CLRN1	13
ataxia-oculomotor apraxia type 1	APTX	13
familial hypercholesterolemia 4	LDLRAP1	13
cone-rod dystrophy 13	RPGRIP1	13
amyotrophic lateral sclerosis type 10	TARDBP	13
mckusick-kaufman syndrome	MKKS	13
autosomal recessive osteopetrosis 1	TCIRG1	13
deafness, autosomal recessive 1b	GJB2	13
salla disease	SLC17A5	13
dyskeratosis congenita, autosomal dominant 1	TINF2	13
leber congenital amaurosis	CRB1	13
cystinuria	SLC7A9	13
rare genetic deafness	OTOF	13
diamond-blackfan anemia	RPL5	13
larsen syndrome, dominant type	FLNB	13
hereditary cancer-predisposing syndrome	SMARCA4	13
progressive familial intrahepatic cholestasis 2	ABCB11	13
lipid proteinosis	ECM1	13
lig4 syndrome	LIG4	13
macrocephaly/autism syndrome	PTEN	13
rare genetic deafness	EYA1	13
cerebral creatine deficiency syndrome	GAMT	13
long-chain 3-hydroxyacyl-coa dehydrogenase deficiency	HADHA	13
t-cell immunodeficiency, congenital alopecia, and nail dystrophy	FOXN1	13
muscular dystrophy, congenital, due to integrin alpha-7 deficiency	ITGA7	13
kugelberg-welander disease	SMN1	13
congenital long qt syndrome	SCN5A	13
leukocyte adhesion deficiency	ITGB2	13
leri-weill dyschondrosteosis	SHOX	13
retinal dystrophy	RS1	13
phosphoglycerate kinase 1 deficiency	PGK1	13
x-linked hydrocephalus syndrome	L1CAM	13
anemia, sideroblastic, 1	ALAS2	13
infantile nystagmus, x-linked	FRMD7	13
incontinentia pigmenti syndrome	IKBKG	13
factor x deficiency	F10	13
complement component 7 deficiency	C7	13
crigler-najjar syndrome type 1	UGT1A1	13
squamous cell carcinoma of the skin	TP53	13
left ventricular noncompaction 6	TNNT2	13
non-small cell lung cancer	KRAS	13
retinal dystrophy	RHO	13
retinitis pigmentosa	RHO	13
retinitis pigmentosa 40	PDE6B	13
histiocytic medullary reticulosis	RAG1	13
multiple endocrine neoplasia, type 2b	RET	13
rasopathy	RAF1	13
noonan syndrome	RAF1	13
noonan syndrome	BRAF	13
abetalipoproteinaemia	MTTP	13
emery-dreifuss muscular dystrophy 2, autosomal dominant	LMNA	13
junctional epidermolysis bullosa, non-herlitz type	LAMB3	13
gamma-aminobutyric acid transaminase deficiency	ABAT	13
hearing impairment	GJB2	13
mirror movements 1	DCC	13
turcot syndrome	MLH1	13
familial infantile myasthenia	CHAT	13
spherocytosis type 4	SLC4A1	13
diabetes insipidus, nephrogenic, autosomal recessive	AQP2	13
congenital myasthenic syndrome 4c	CHRNE	13
spondyloenchondrodysplasia with immune dysregulation	ACP5	13
immunodeficiency, x-linked, with magnesium defect, epstein-barr virus infection, and neoplasia	MAGT1	13
retinitis pigmentosa	ABCA4	13
pseudohypoaldosteronism type 2a	CUL3	13
mental retardation, autosomal recessive 15	MAN1B1	13
acrocallosal syndrome	KIF7	13
hereditary cancer-predisposing syndrome	TSC1	13
slc35a2-cdg	SLC35A2	13
congenital muscular dystrophy-dystroglycanopathy with mental retardation, type b3	POMGNT1	13
catecholaminergic polymorphic ventricular tachycardia	TRDN	13
verheij syndrome	PUF60	13
nemaline myopathy	NEB	13
keratoconus 1	ZNF469	13
microcephaly, progressive, with seizures and cerebral and cerebellar atrophy	QARS1	13
primary ciliary dyskinesia	CCNO	13
inborn genetic diseases	DYRK1A	13
short-rib thoracic dysplasia 14 with polydactyly	KIAA0586	13
spastic paraplegia 4, autosomal dominant	SLC30A6	13
hypotonia, ataxia, and delayed development syndrome	EBF3	13
polycystic kidney dysplasia	PKD1	13
hyperphenylalaninemia, mild, non-bh4-deficient	DNAJC12	13
cranioectodermal dysplasia 2	WDR35	12
bardet-biedl syndrome 16	SDCCAG8	12
neurofibromas	NF1	12
hypogonadism, diabetes mellitus, alopecia, mental retardation and electrocardiographic abnormalities	DCAF17	12
gm1 gangliosidosis type 2	GLB1	12
xeroderma pigmentosum group a	XPA	12
lethal osteosclerotic bone dysplasia	FAM20C	12
bardet-biedl syndrome	BBS12	12
hepatic methionine adenosyltransferase deficiency	MAT1A	12
leber congenital amaurosis	CEP290	12
senior-loken syndrome 5	IQCB1	12
nephronophthisis	IQCB1	12
spastic paraplegia 31, autosomal dominant	REEP1	12
hypogonadotropic hypogonadism 5 with or without anosmia	CHD7	12
chronic granulomatous disease, autosomal recessive cytochrome b-positive, type 2	NCF2	12
nephrotic syndrome, type 3	PLCE1	12
hyperammonemia, type iii	NAGS	12
charcot-marie-tooth disease type 4	SBF2	12
cone dystrophy with supernormal rod response	KCNV2	12
bardet-biedl syndrome	BBS7	12
shwachman-diamond syndrome 1	SBDS	12
limb-girdle muscular dystrophy-dystroglycanopathy, type c2	POMT2	12
hermansky-pudlak syndrome 4	HPS4	12
combined oxidative phosphorylation deficiency 1	GFM1	12
deafness, autosomal recessive 16	STRC	12
cystinosis	CTNS	12
microphthalmia, isolated 5	MFRP	12
deafness, autosomal recessive 8	TMPRSS3	12
neuromuscular disease	TRPV4	12
hyper-igm syndrome type 2	AICDA	12
usher syndrome, type 1c	USH1C	12
renal tubular acidosis, distal, autosomal recessive	ATP6V0A4	12
triglyceride storage disease with ichthyosis	ABHD5	12
hyperekplexia 3	SLC6A5	12
ectodermal dysplasia 10a, hypohidrotic/hair/nail type, autosomal dominant	EDAR	12
paramyotonia congenita of von eulenburg	SCN4A	12
congenital central hypoventilation	PHOX2B	12
diamond-blackfan anemia 10	RPS26	12
charcot-marie-tooth disease type 4	MTMR2	12
diamond-blackfan anemia	RPS19	12
ectrodactyly, ectodermal dysplasia, and cleft lip/palate syndrome 3	TP63	12
generalized arterial calcification of infancy 2	ABCC6	12
immunodeficiency-centromeric instability-facial anomalies syndrome 1	DNMT3B	12
amyotrophic lateral sclerosis type 12	OPTN	12
waardenburg syndrome type 4c	SOX10	12
pontocerebellar hypoplasia type 1	VRK1	12
peroxisome biogenesis disorder 1b	PEX1	12
peroxisome biogenesis disorder 3a	PEX12	12
hemophagocytic lymphohistiocytosis, familial, 5	STXBP2	12
peroxisome biogenesis disorder 4a (zellweger)	PEX6	12
deficiency of guanidinoacetate methyltransferase	GAMT	12
achromatopsia 5	PDE6C	12
short qt syndrome 3	KCNJ2	12
cholesterol monooxygenase (side-chain cleaving) deficiency	STAR	12
norman-roberts syndrome	RELN	12
werdnig-hoffmann disease	SMN1	12
turcot syndrome	PMS2	12
child syndrome	NSDHL	12
frontometaphyseal dysplasia 1	FLNA	12
nephronophthisis	INVS	12
lymphangiomyomatosis	TSC2	12
costello syndrome	HRAS	12
autosomal recessive cutis laxa type 2b	PYCR1	12
gerstmann-straussler-scheinker syndrome	PRNP	12
episodic ataxia type 1	KCNA1	12
breast neoplasm	PIK3CA	12
neoplasm of the large intestine	PIK3CA	12
hereditary pancreatitis	SPINK1	12
deafness with labyrinthine aplasia microtia and microdontia (lamm)	FGF3	12
cardiofaciocutaneous syndrome 1	BRAF	12
myh9-related disorder	MYH9	12
osteochondritis dissecans	ACAN	12
pachyonychia congenita 2	KRT17	12
pachyonychia congenita 3	KRT6A	12
insulin-resistant diabetes mellitus and acanthosis nigricans	INSR	12
synpolydactyly 1	HOXD13	12
ceroid lipofuscinosis, neuronal, 11	GRN	12
thanatophoric dysplasia type 1	FGFR3	12
arrhythmogenic right ventricular cardiomyopathy, type 11	DSC2	12
ovarian cancer	BRCA1	12
branchiooculofacial syndrome	TFAP2A	12
myasthenic syndrome, congenital, 8	AGRN	12
reticular dysgenesis	AK2	12
hyper-ige recurrent infection syndrome 1, autosomal dominant	STAT3	12
neurodevelopmental disorder with or without hyperkinetic movements and seizures, autosomal dominant	GRIN1	12
congenital myasthenic syndrome 12	GFPT1	12
hereditary paraganglioma-pheochromocytoma syndromes	MAX	12
idiopathic basal ganglia calcification 1	SLC20A2	12
spastic paraplegia 30, autosomal recessive	KIF1A	12
pseudohypoaldosteronism type 2d	KLHL3	12
thiamine metabolism dysfunction syndrome 5 (episodic encephalopathy type)	TPK1	12
sengers syndrome	AGK	12
spinocerebellar ataxia, autosomal recessive 10	ANO10	12
breast-ovarian cancer, familial 3	RAD51C	12
3-methylglutaconic aciduria with deafness, encephalopathy, and leigh-like syndrome	SERAC1	12
opsismodysplasia	INPPL1	12
epilepsy, nocturnal frontal lobe, 5	KCNT1	12
primary ciliary dyskinesia	DNAAF5	12
noonan syndrome	RIT1	12
complex neurodevelopmental disorder	SYNGAP1	12
short syndrome	PIK3R1	12
history of neurodevelopmental disorder	SCN1A	12
mental retardation, autosomal dominant 22	ZBTB18	12
arthrogryposis- oculomotor limitation-electroretinal anomalies syndrome	PIEZO2	12
short-rib thoracic dysplasia 11 with or without polydactyly	DYNC2I2	12
hyperphosphatasia with mental retardation syndrome 4	PGAP3	12
generalized epilepsy with febrile seizures plus, type 9	STX1B	12
joubert syndrome	TCTN2	12
achromatopsia 7	ATF6	12
ciliary dyskinesia, primary, 37	DNAH1	12
holt-oram syndrome	TGFB2	12
epileptic encephalopathy, early infantile, 37	FRRS1L	12
desanto-shinawi syndrome	WAC	12
congenital heart disease	GATA4	12
fanconi anemia	FANCI	12
oocyte maturation defect 2	TUBB8	12
hypotonia, infantile, with psychomotor retardation and characteristic facies 2	UNC80	12
gillespie syndrome	ITPR1	12
inborn genetic diseases	CTNNB1	12
inborn genetic diseases	SON	12
dystonia 28, childhood-onset	KMT2B	12
mosaic variegated aneuploidy syndrome	BUB1B	12
polycystic kidney disease, autosomal dominant	PKD1	12
inborn genetic diseases	MED13L	12
distal spinal muscular atrophy, autosomal recessive 4	PLEKHG5	12
familial porphyria cutanea tarda	UROD	11
methemoglobinemia, type i	CYB5R3	11
xeroderma pigmentosum	XPC	11
von willebrand disease, type 2a	VWF	11
exudative vitreoretinopathy 5	TSPAN12	11
axillary freckling	NF1	11
combined deficiency of sialidase and beta galactosidase	CTSA	11
dihydropteridine reductase deficiency	QDPR	11
hereditary spastic paraplegia 15	ZFYVE26	11
desmoid disease, hereditary	APC	11
charcot-marie-tooth disease type 4	FGD4	11
severe congenital neutropenia 4, autosomal recessive	G6PC3	11
focal segmental glomerulosclerosis 5	INF2	11
congenital dyserythropoietic anemia, type ii	SEC23B	11
de sanctis-cacchione syndrome	ERCC6	11
methylmalonic aciduria, mut(0) type	MMUT	11
fraser syndrome 2	FREM2	11
retinitis pigmentosa	RDH12	11
leukodystrophy, hypomyelinating, 2	GJC2	11
transposition of the great arteries, dextro-looped 1	MED13L	11
arthrogryposis, renal dysfunction, and cholestasis 1	VPS33B	11
lafora disease	NHLRC1	11
retinal dystrophy	BEST1	11
hereditary acrodermatitis enteropathica	SLC39A4	11
charcot-marie-tooth disease type 2k	GDAP1	11
retinitis pigmentosa 11	PRPF31	11
combined immunodeficiency due to stim1 deficiency	STIM1	11
blepharophimosis, ptosis, and epicanthus inversus syndrome type 1	FOXL2	11
majeed syndrome	LPIN2	11
glucocorticoid deficiency with achalasia	AAAS	11
cutis laxa with severe pulmonary, gastrointestinal, and urinary abnormalities	LTBP4	11
ehlers-danlos syndrome dermatosparaxis type	ADAMTS2	11
hepatic veno-occlusive disease-immunodeficiency syndrome	SP110	11
retinitis pigmentosa 1	RP1	11
congenital muscular dystrophy-dystroglycanopathy with mental retardation, type b6	LARGE1	11
charcot-marie-tooth disease, type 4b1	MTMR2	11
congenital disorder of glycosylation type 1e	DPM1	11
pyridoxal phosphate-responsive seizures	PNPO	11
inborn genetic diseases	STXBP1	11
cowden syndrome	SDHD	11
pulmonary fibrosis and/or bone marrow failure, telomere-related, 2	TERC	11
bardet-biedl syndrome	TRIM32	11
leber congenital amaurosis 15	TULP1	11
cone-rod dystrophy 2	CRX	11
east syndrome	KCNJ10	11
charcot-marie-tooth disease axonal type 2f	HSPB1	11
rhizomelic chondrodysplasia punctata type 1	PEX7	11
retinitis pigmentosa 19	ABCA4	11
unverricht-lundborg syndrome	CSTB	11
dubin-johnson syndrome	ABCC2	11
permanent neonatal diabetes mellitus 2	KCNJ11	11
immunodeficiency 31a	STAT1	11
familial isolated deficiency of vitamin e	TTPA	11
multiple epiphyseal dysplasia 1	COMP	11
cardiovascular phenotype	SCN5A	11
achromatopsia 2	CNGA3	11
juvenile myopathy, encephalopathy, lactic acidosis and stroke	MT-TL1	11
gata-1-related thrombocytopenia with dyserythropoiesis	GATA1	11
ocular albinism, type i	GPR143	11
retinitis pigmentosa	RP2	11
early infantile epileptic encephalopathy 8	ARHGEF9	11
amelogenesis imperfecta, type 1e	AMELX	11
deafness dystonia syndrome	TIMM8A	11
x-linked chondrodysplasia punctata 1	ARSL	11
lissencephaly, x-linked	DCX	11
congenital stationary night blindness	CACNA1F	11
deficiency of hydroxymethylglutaryl-coa lyase	HMGCL	11
hereditary cancer-predisposing syndrome	FANCC	11
renal cell carcinoma, papillary, 1	TP53	11
familial thoracic aortic aneurysm and aortic dissection	TGFBR1	11
diaphyseal dysplasia	TGFB1	11
elliptocytosis 2	SPTA1	11
noonan syndrome 4	SOS1	11
familial hemiplegic migraine type 3	SCN1A	11
pyruvate dehydrogenase e1-beta deficiency	PDHB	11
noonan syndrome 3	PTPN11	11
arterial calcification, generalized, of infancy, 1	ENPP1	11
melanoma	KIT	11
multiple endocrine neoplasia, type 1	RET	11
multiple endocrine neoplasia, type 4	RET	11
medullary thyroid carcinoma	RET	11
familial medullary thyroid carcinoma	RET	11
metaphyseal chondrodysplasia, mckusick type	RMRP	11
familial partial lipodystrophy 2	LMNA	11
nephrotic syndrome, type 5, with or without ocular abnormalities	LAMB2	11
pachyonychia congenita 1	KRT16	11
symmetrical dyschromatosis of extremities	ADAR	11
currarino triad	MNX1	11
pseudopseudohypoparathyroidism	GNAS	11
trimethylaminuria	FMO3	11
craniosynostosis	FGFR3	11
neutropenia, severe congenital 1, autosomal dominant	ELANE	11
zonular pulverulent cataract 3	GJA3	11
ehlers-danlos syndrome, classic type	COL5A2	11
benign familial hematuria	COL4A4	11
wagner syndrome	VCAN	11
deficiency of aromatic-l-amino-acid decarboxylase	DDC	11
adenine phosphoribosyltransferase deficiency	APRT	11
3mc syndrome 1	MASP1	11
aortic aneurysm, familial thoracic 7	MYLK	11
primary hypertrophic osteoarthropathy, autosomal recessive 2	SLCO2A1	11
megaconial type congenital muscular dystrophy	CHKB	11
myopathy, areflexia, respiratory distress, and dysphagia, early-onset	MEGF10	11
cerebroretinal microangiopathy with calcifications and cysts 1	CTC1	11
primary ciliary dyskinesia	DNAAF3	11
autosomal recessive axonal neuropathy with neuromyotonia	HINT1	11
early infantile epileptic encephalopathy 14	KCNT1	11
intellectual disability-developmental delay-contractures syndrome	ZC4H2	11
infantile myofibromatosis	PDGFRB	11
multiple mitochondrial dysfunctions syndrome 3	IBA57	11
retinitis pigmentosa 71	IFT172	11
mental retardation, autosomal recessive 42	PGAP1	11
cardiovascular phenotype	COL3A1	11
hereditary breast and ovarian cancer syndrome	PALB2	11
spinocerebellar ataxia, autosomal recessive 16	STUB1	11
mental retardation, autosomal dominant 26	AUTS2	11
nephronophthisis 18	CEP83	11
inborn genetic diseases	ADNP	11
retinitis pigmentosa	CNGA1	11
poretti-boltshauser syndrome	LAMA1	11
intellectual disability	PURA	11
spinocerebellar ataxia, autosomal recessive 20	SNX14	11
robinow syndrome, autosomal dominant 2	DVL1	11
inborn genetic diseases	PURA	11
short-rib thoracic dysplasia 15 with polydactyly	DYNC2LI1	11
fanconi anemia	FANCD2	11
mental retardation, autosomal dominant 44	TRIO	11
epileptic encephalopathy, early infantile, 44	UBA5	11
zttk syndrome	SON	11
arthrogryposis, distal, with impaired proprioception and touch	PIEZO2	11
familial hypercholesterolemia 1	PCSK9	11
meckel-gruber syndrome	MKS1	11
epileptic encephalopathy, early infantile, 54	HNRNPU	11
encephalopathy, progressive, early-onset, with brain atrophy and thin corpus callosum	TBCD	11
spermatogenic failure 19	CFAP43	11
immunodeficiency 71 with inflammatory disease and congenital thrombocytopenia	ARPC1B	11
combined oxidative phosphorylation deficiency 14	FARS2	11
digeorge sequence	TBX1	11
congenital ichthyosiform erythroderma	PNPLA1	11
spastic paraplegia 48, autosomal recessive	AP5Z1	10
methemoglobinemia type 2	CYB5R3	10
factor v deficiency	F5	10
meckel syndrome type 6	CC2D2A	10
cutis laxa with osteodystrophy	ATP6V0A2	10
schnyder crystalline corneal dystrophy	UBIAD1	10
gm1 gangliosidosis type 3	GLB1	10
mitochondrial dna depletion syndrome 9 (encephalomyopathic with methylmalonic aciduria)	SUCLG1	10
spastic paraplegia 35	FA2H	10
glycogen storage disease iiia	AGL	10
amyotrophic lateral sclerosis type 5	SPG11	10
hereditary spastic paraplegia 8	WASHC5	10
corneal endothelial dystrophy	SLC4A11	10
three m syndrome 1	CUL7	10
muir-torrÃ© syndrome	MSH2	10
combined partial 17-alpha-hydroxylase/17,20-lyase deficiency	CYP17A1	10
pyruvate dehydrogenase e3-binding protein deficiency	PDHX	10
peroxisome biogenesis disorder 7a	PEX26	10
hemochromatosis type 2a	HJV	10
apolipoprotein c2 deficiency	APOC2	10
marinesco-sjÃ¶gren syndrome	SIL1	10
leukocyte adhesion deficiency, type iii	FERMT3	10
mucolipidosis	GNPTAB	10
inborn genetic diseases	VPS13B	10
hermansky-pudlak syndrome 6	HPS6	10
dyggve-melchior-clausen syndrome	DYM	10
congenital muscular dystrophy-dystroglycanopathy with brain and eye anomalies, type a4	FKTN	10
muscular dystrophy-dystroglycanopathy (congenital with brain and eye anomalies), type a, 1	POMT1	10
pneumothorax, primary spontaneous	FLCN	10
autosomal recessive congenital ichthyosis 3	ALOXE3	10
alg12-congenital disorder of glycosylation	ALG12	10
nephronophthisis 1	NPHP1	10
deficiency of malonyl-coa decarboxylase	MLYCD	10
rare genetic deafness	TMC1	10
limb-girdle muscular dystrophy-dystroglycanopathy, type c5	FKRP	10
uridine 5-prime monophosphate hydrolase deficiency, hemolytic anemia due to	NT5C3A	10
oculocutaneous albinism type 4	SLC45A2	10
autosomal dominant progressive external ophthalmoplegia with mitochondrial dna deletions 3	TWNK	10
aicardi goutieres syndrome 4	RNASEH2A	10
blau syndrome	NOD2	10
testosterone 17-beta-dehydrogenase deficiency	HSD17B3	10
polydactyly, preaxial ii	LMBR1	10
optic atrophy with or without deafness, ophthalmoplegia, myopathy, ataxia, and neuropathy	OPA1	10
pseudohypoaldosteronism type 2c	WNK1	10
mulibrey nanism syndrome	TRIM37	10
brooke-spiegler syndrome	CYLD	10
common variable immunodeficiency 2	TNFRSF13B	10
adrenocorticotropic hormone deficiency	TBX19	10
spinocerebellar ataxia type 28	AFG3L2	10
retinal dystrophy	PROM1	10
deficiency of galactokinase	GALK1	10
cenani-lenz syndactyly syndrome	LRP4	10
molybdenum cofactor deficiency, complementation group c	GPHN	10
hereditary spastic paraplegia 5a	CYP7B1	10
bardet-biedl syndrome 5	BBS5	10
congenital stationary night blindness, type 1c	TRPM1	10
diamond-blackfan anemia 1	RPS19	10
primary erythromelalgia	SCN9A	10
adult syndrome	TP63	10
deafness, autosomal dominant 9	COCH	10
peroxisome biogenesis disorder, complementation group 7	PEX10	10
cholestasis, progressive familial intrahepatic 1	ATP8B1	10
retinitis pigmentosa 14	TULP1	10
thyroid dyshormonogenesis 1	SLC5A5	10
coxopodopatellar syndrome	TBX4	10
anterior segment dysgenesis 4	PITX2	10
peroxisome biogenesis disorder 4b	PEX6	10
mitochondrial dna-depletion syndrome 3, hepatocerebral	DGUOK	10
autosomal recessive limb-girdle muscular dystrophy type 2f	SGCD	10
myasthenic syndrome, congenital, 9, associated with acetylcholine receptor deficiency	MUSK	10
neonatal severe hyperparathyroidism	CASR	10
charcot-marie-tooth disease, type ia	PMP22	10
variegate porphyria	PPOX	10
fanconi anemia, complementation group e	FANCE	10
bartter syndrome, type 1, antenatal	SLC12A1	10
blood group--lutheran inhibitor	KLF1	10
3-methylglutaconic aciduria type 1	AUH	10
familial hyperinsulinism	ABCC8	10
bartter syndrome, type 2, antenatal	KCNJ1	10
paroxysmal nocturnal hemoglobinuria 1	PIGA	10
dent disease type 2	OCRL	10
ectodermal dysplasia and immunodeficiency 1	IKBKG	10
apparent mineralocorticoid excess	HSD11B2	10
lip and oral cavity carcinoma	TP53	10
familial hypertrophic cardiomyopathy 2	TNNT2	10
neoplasm of the thyroid gland	KRAS	10
rasopathy	KRAS	10
noonan syndrome	KRAS	10
diarrhea 5, with tufting enteropathy, congenital	EPCAM	10
dopa-responsive dystonia due to sepiapterin reductase deficiency	SPR	10
minicore myopathy with external ophthalmoplegia	RYR1	10
retinitis pigmentosa	PRPH2	10
inborn genetic diseases	PTPN11	10
noonan syndrome with multiple lentigines	PTPN11	10
proopiomelanocortin deficiency	POMC	10
sphingolipid activator protein 1 deficiency	PSAP	10
renal coloboma syndrome	PAX2	10
holoprosencephaly 9	GLI2	10
partial albinism	KIT	10
malignant melanoma of skin	NRAS	10
multiple myeloma	NRAS	10
neoplasm of the large intestine	NRAS	10
adenocarcinoma of stomach	NRAS	10
acute myeloid leukemia	NRAS	10
muscular dystrophy, limb-girdle, autosomal recessive 23	LAMA2	10
gonadotropin-independent familial sexual precocity	LHCGR	10
pierson syndrome	LAMB2	10
glycogen storage disease due to hepatic glycogen synthase deficiency	GYS2	10
cutis laxa, autosomal recessive iiia	ALDH18A1	10
hereditary lymphedema type i	FLT4	10
acute myeloid leukemia	FLT3	10
neuroferritinopathy	FTL	10
congenital secretory diarrhea, chloride type	SLC26A3	10
generalized dominant dystrophic epidermolysis bullosa	COL7A1	10
duane retraction syndrome 2	CHN1	10
neuroblastoma	ALK	10
alzheimer disease, type 1	APP	10
autosomal recessive multiple pterygium syndrome	CHRNG	10
n-terminal acetyltransferase deficiency	NAA10	10
mental retardation, autosomal dominant 13	DYNC1H1	10
acrodysostosis 2, with or without hormone resistance	PDE4D	10
hereditary sensory and autonomic neuropathy type iic	KIF1A	10
osteodysplastic primordial dwarfism, type 1	RNU4ATAC	10
weaver syndrome	EZH2	10
pancreatic agenesis and congenital heart disease	GATA6	10
loeys-dietz syndrome 3	SMAD3	10
intellectual disability	SHANK3	10
fanconi anemia, complementation group p	SLX4	10
neurodegeneration with brain iron accumulation 4	C19orf12	10
hypomyelinating leukodystrophy 8, with or without oligodontia and/or hypogonadotropic hypogonadism	POLR3B	10
episodic kinesigenic dyskinesia 1	PRRT2	10
joubert syndrome 14	TMEM237	10
trichohepatoenteric syndrome 1	TTC37	10
neoplasm of ovary	RAD51C	10
coenzyme q10 deficiency, primary, 6	COQ6	10
auriculocondylar syndrome 2	PLCB4	10
glucocorticoid deficiency 4 with or without mineralocorticoid deficiency	NNT	10
interstitial nephritis, karyomegalic	FAN1	10
nephronophthisis 15	CEP164	10
muscular dystrophy-dystroglycanopathy (congenital with brain and eye anomalies), type a, 11	B3GALNT2	10
kaufman oculocerebrofacial syndrome	UBE3B	10
nemaline myopathy 8	KLHL40	10
muscular dystrophy-dystroglycanopathy (limb-girdle), type c, 14	GMPPB	10
hartsfield syndrome	FGFR1	10
primary ciliary dyskinesia	RSPH1	10
nephrotic syndrome, type 9	COQ8B	10
retinitis pigmentosa	CNGB1	10
macular dystrophy	ABCA4	10
spastic paraplegia 45, autosomal recessive	NT5C2	10
familial cardiomyopathy	MYH7	10
culler-jones syndrome	GLI2	10
epileptic encephalopathy, early infantile, 23	DOCK7	10
anterior segment dysgenesis 7	PXDN	10
immunodeficiency 36	PIK3R1	10
inborn genetic diseases	NSD1	10
neutropenia, severe congenital, 7, autosomal recessive	CSF3R	10
ayme-gripp syndrome	MAF	10
cole-carpenter syndrome 2	SEC24D	10
inborn genetic diseases	FOXG1	10
cardiovascular phenotype	DSP	10
epilepsy, familial temporal lobe, 7	RELN	10
adams-oliver syndrome 6	DLL4	10
ciliary dyskinesia, primary, 32	RSPH3	10
coffin-siris syndrome 6	ARID2	10
pulmonary hypertension, primary, 1	ACVRL1	10
spastic paraplegia and psychomotor retardation with or without seizures	HACE1	10
primary ciliary dyskinesia	DNAAF4	10
intellectual disability, autosomal dominant 50	NAA15	10
intellectual disability	DDX3X	10
spastic paraplegia 78, autosomal recessive	ATP13A2	10
epileptic encephalopathy, early infantile, 53	SYNJ1	10
primary ciliary dyskinesia	DNAAF2	10
epilepsy, childhood absence 1	GABRB3	10
epilepsy, childhood absence 5	GABRB3	10
hyperaldosteronism, familial, type ii	CLCN2	10
clark-baraitser syndrome	TRIP12	10
intellectual disability, autosomal dominant 52	ASH1L	10
inborn genetic diseases	SCN2A	10
intellectual disability	NFIB	10
hemochromatosis type 1	HFE	9
polyneuropathy, hearing loss, ataxia, retinitis pigmentosa, and cataract	ABHD12	9
urofacial syndrome 1	HPSE2	9
coproporphyria	CPOX	9
mitchell-riley syndrome	RFX6	9
thrombophilia, hereditary, due to protein c deficiency, autosomal recessive	PROC	9
geleophysic dysplasia 1	ADAMTSL2	9
morquio syndrome	GALNS	9
gardner syndrome	APC	9
carcinoma of colon	APC	9
neoplasm of stomach	APC	9
beta-hydroxyisobutyryl-coa deacylase deficiency	HIBCH	9
glycogen storage disease, type vii	PFKM	9
bardet-biedl syndrome 14	CEP290	9
senior-loken syndrome 6	CEP290	9
orthostatic hypotension 1	DBH	9
d-2-hydroxyglutaric aciduria 1	D2HGDH	9
parkinson disease 8, autosomal dominant	LRRK2	9
retinal dystrophy	RDH12	9
alg3-cdg	ALG3	9
miyoshi muscular dystrophy 3	ANO5	9
nephronophthisis 3	NPHP3	9
epidermolytic palmoplantar keratoderma	KRT9	9
nephrotic syndrome, type 4	WT1	9
phosphoglycerate dehydrogenase deficiency	PHGDH	9
retinal dystrophy	ALMS1	9
retinitis pigmentosa 76	POMGNT1	9
neuronal ceroid lipofuscinosis	CLN6	9
congenital microvillous atrophy	MYO5B	9
gaucher disease, perinatal lethal	GBA	9
cryopyrin associated periodic syndrome	NLRP3	9
acroerythrokeratoderma	SLURP1	9
cornelia de lange syndrome 3	SMC3	9
charcot-marie-tooth disease	PRX	9
pseudohermaphroditism	HSD17B3	9
usher syndrome type 1f	PCDH15	9
parietal foramina 2	ALX4	9
agenesis of the corpus callosum with peripheral neuropathy	SLC12A6	9
mitochondrial dna depletion syndrome, encephalomyopathic form, with renal tubulopathy	RRM2B	9
autosomal recessive retinitis pigmentosa	MERTK	9
autosomal recessive cutis laxa type ia	EFEMP2	9
salt and pepper developmental regression syndrome	ST3GAL5	9
familial benign pemphigus	ATP2C1	9
sialic acid storage disease, severe infantile type	SLC17A5	9
laron syndrome with immunodeficiency	STAT5B	9
cerebral cavernous malformations 1	KRIT1	9
autosomal recessive retinitis pigmentosa	CRB1	9
diamond-blackfan anemia	RPL11	9
wolcott-rallison dysplasia	EIF2AK3	9
rapadilino syndrome	RECQL4	9
bardet-biedl syndrome	BBS5	9
diamond-blackfan anemia 6	RPL5	9
atelosteogenesis type 1	FLNB	9
hyperthyroidism, nonautoimmune	TSHR	9
myopathy, distal, with anterior tibial onset	DYSF	9
spondyloepimetaphyseal dysplasia, pakistani type	PAPSS2	9
fibrosis of extraocular muscles, congenital, 3a, with or without extraocular involvement	TUBB3	9
deafness, autosomal dominant 12	TECTA	9
glaucoma 1, open angle, e	OPTN	9
robinow syndrome, autosomal recessive	ROR2	9
aplastic anemia	TERC	9
peripheral demyelinating neuropathy, central dysmyelination, waardenburg syndrome, and hirschsprung disease	SOX10	9
dental anomalies and short stature	LTBP3	9
fundus albipunctatus, autosomal recessive	RDH5	9
pigmentary retinal dystrophy	RDH5	9
char syndrome	TFAP2B	9
pituitary hormone deficiency, combined 2	PROP1	9
perry syndrome	DCTN1	9
deafness, autosomal dominant 22	MYO6	9
familial hypertrophic cardiomyopathy 1	MYBPC3	9
type a1 brachydactyly	IHH	9
choreoathetosis, hypothyroidism, and neonatal respiratory distress	NKX2-1	9
non-acquired combined pituitary hormone deficiency with spine abnormalities	LHX3	9
maturity-onset diabetes of the young, type 1	HNF4A	9
mitochondrial 3-hydroxy-3-methylglutaryl-coa synthase deficiency	HMGCS2	9
deafness, nonsyndromic sensorineural, mitochondrial	MT-TS1	9
leigh syndrome	MT-ATP6	9
focal dermal hypoplasia	PORCN	9
pettigrew syndrome	AP1S2	9
46,xy sex reversal, type 2	NR0B1	9
cleft palate with ankyloglossia	TBX22	9
syndromic x-linked mental retardation, cabezas type	CUL4B	9
syndromic x-linked intellectual disability snyder type	SMS	9
mental retardation, x-linked 19	RPS6KA3	9
simpson-golabi-behmel syndrome type 1	GPC3	9
inborn genetic diseases	MECP2	9
usher syndrome, type 1b	MYO7A	9
hereditary pancreatitis	PRSS1	9
mucopolysaccharidosis, mps-i-h/s	IDUA	9
3 beta-hydroxysteroid dehydrogenase deficiency	HSD3B2	9
renal tubular acidosis with progressive nerve deafness	ATP6V1B1	9
autosomal recessive dopa responsive dystonia	TH	9
dystonia	TH	9
familial restrictive cardiomyopathy 3	TNNT2	9
nemaline myopathy 5	TNNT1	9
pulmonary fibrosis and/or bone marrow failure, telomere-related, 1	TERT	9
hereditary pyropoikilocytosis	SPTA1	9
generalized epilepsy with febrile seizures plus, type 1	SCN1A	9
familial hemiplegic migraine type 2	ATP1A2	9
catecholaminergic polymorphic ventricular tachycardia type 1	RYR2	9
patterned dystrophy of the retinal pigment epithelium	PRPH2	9
macular dystrophy, patterned, 1	PRPH2	9
hereditary factor ii deficiency disease	F2	9
cardiofaciocutaneous syndrome 3	MAP2K1	9
naxos disease	JUP	9
malignant neoplasm of body of uterus	PIK3CA	9
squamous cell carcinoma of the head and neck	PIK3CA	9
adenocarcinoma of stomach	PIK3CA	9
cholestasis, intrahepatic, of pregnancy 3	ABCB4	9
peroxisome biogenesis disorder 5a (zellweger)	PEX2	9
malignant neoplasm of body of uterus	NRAS	9
ectodermal dysplasia and immunodeficiency 2	NFKBIA	9
obesity	MC4R	9
mpi-cdg	MPI	9
mitochondrial trifunctional protein deficiency	HADHB	9
schwartz-jampel syndrome	HSPG2	9
hyperinsulinism-hyperammonemia syndrome	GLUD1	9
hyperinsulinism due to glucokinase deficiency	GCK	9
pseudoxanthoma elasticum-like disorder with multiple coagulation factor deficiency	GGCX	9
xeroderma pigmentosum, group g	ERCC5	9
xeroderma pigmentosum, complementation group b	ERCC3	9
cyclical neutropenia	ELANE	9
antley-bixler syndrome with genital anomalies and disordered steroidogenesis	POR	9
ullrich congenital muscular dystrophy 1	COL6A2	9
spondyloepiphyseal dysplasia congenita	COL2A1	9
adrenal insufficiency, congenital, with 46,xy sex reversal, partial or complete	CYP11A1	9
aromatase deficiency	CYP19A1	9
atypical hemolytic-uremic syndrome 1	CFH	9
infantile cerebellar-retinal degeneration	ACO2	9
osteogenesis imperfecta, type vi	SERPINF1	9
immunodeficiency 51	IL17RA	9
cataract 18	FYCO1	9
amelogenesis imperfecta type 1g	FAM20A	9
limb-girdle muscular dystrophy, type 1e	DNAJB6	9
short rib polydactyly syndrome 5	WDR35	9
mitochondrial complex iii deficiency, nuclear type 2	TTC19	9
cerebellar ataxia, nonprogressive, with mental retardation	CAMTA1	9
orofacial-digital syndrome iv	TCTN3	9
shprintzen-goldberg syndrome	SKI	9
nephrotic syndrome, type 7	DGKE	9
combined oxidative phosphorylation deficiency 13	PNPT1	9
combined oxidative phosphorylation deficiency 15	MTFMT	9
retinal dystrophy	MYO7A	9
ichthyosis vulgaris	FLG	9
scalp-ear-nipple syndrome	KCTD1	9
craniosynostosis 1	ERF	9
muscular dystrophy-dystroglycanopathy (congenital with brain and eye anomalies), type a, 14	GMPPB	9
spondylocostal dysostosis 5	TBX6	9
desbuquois dysplasia 2	XYLT1	9
pontocerebellar hypoplasia, type 9	AMPD2	9
mental retardation, autosomal dominant 24	DEAF1	9
hyperlipoproteinemia, type id	GPIHBP1	9
autoimmune disease, multisystem, infantile-onset, 1	STAT3	9
global developmental delay	PURA	9
delayed speech and language development	PURA	9
neonatal hypotonia	PURA	9
mental retardation, autosomal dominant 30	ZMYND11	9
nemaline myopathy 10	LMOD3	9
coenzyme q10 deficiency, primary, 7	COQ4	9
pulmonary fibrosis and/or bone marrow failure, telomere-related, 4	PARN	9
infantile liver failure syndrome 2	NBAS	9
inborn genetic diseases	SLC2A1	9
lateral meningocele syndrome	NOTCH3	9
developmental and epileptic encephalopathy 85 with or without midline brain defects	SMC1A	9
intellectual disability, autosomal dominant 56	CLTC	9
metabolic crises, recurrent, with rhabdomyolysis, cardiac arrhythmias, and neurodegeneration	TANGO2	9
champ1-related syndrome	CHAMP1	9
asparagine synthetase deficiency	ASNS	9
abnormal cortical gyration	DCX	9
au-kline syndrome	HNRNPK	9
epileptic encephalopathy, early infantile, 25	SLC13A5	9
mental retardation, x-linked 99, syndromic, female-restricted	USP9X	9
lymphedema, hereditary, iii	PIEZO1	9
multiple acyl-coa dehydrogenase deficiency	FLAD1	9
mental retardation, autosomal recessive 53	PIGG	9
congenital bilateral aplasia of vas deferens from cftr mutation	ADGRG2	9
weiss-kruszka syndrome	ZNF462	9
congenital anomalies of kidney and urinary tract syndrome with or without hearing loss, abnormal ears, or developmental delay	PBX1	9
inborn genetic diseases	ASXL3	9
epileptic encephalopathy	KCNB1	9
neurodevelopmental disorder with microcephaly, seizures, and cortical atrophy	VARS1	9
neurodegeneration, childhood-onset, with cerebellar atrophy	AGTPBP1	9
noonan syndrome 2	LZTR1	9
neurodevelopmental disorder with regression, abnormal movements, loss of speech, and seizures	IRF2BPL	9
autosomal recessive cerebellar ataxia-saccadic intrusion syndrome	VPS13D	9
colorectal cancer	EP300	9
spastic paraplegia 80, autosomal dominant	UBAP1	9
autosomal recessive retinitis pigmentosa	RP1	9
retinitis pigmentosa 90	IDH3A	9
retinitis pigmentosa	PCARE	8
inborn genetic diseases	NF1	8
nuclearly-encoded mitochondrial complex v (atp synthase) deficiency 2	TMEM70	8
mitochondrial complex 1 deficiency, nuclear type 17	NDUFAF6	8
congenital disorder of glycosylation type 1n	RFT1	8
hepatocellular carcinoma	APC	8
epilepsy, progressive myoclonic 3	KCTD7	8
charcot-marie-tooth disease, type 4h	FGD4	8
schinzel-giedion syndrome	SETBP1	8
three m syndrome 2	OBSL1	8
charcot-marie-tooth disease, dominant intermediate e	INF2	8
anonychia	RSPO4	8
deafness, autosomal recessive 59	PJVK	8
tyrosinemia type 3	HPD	8
cerebrooculofacioskeletal syndrome 1	ERCC6	8
glucocorticoid deficiency 2	MRAP	8
chronic granulomatous disease, autosomal recessive cytochrome b-positive, type 1	NCF1	8
ehlers-danlos syndrome, musculocontractural type	CHST14	8
campomelic dysplasia with autosomal sex reversal	SOX9	8
alg8-cdg	ALG8	8
childhood-onset autosomal recessive slowly progressive spinocerebellar ataxia	TPP1	8
hypotrichosis 6	DSG4	8
glycogen storage disease iv, congenital neuromuscular	GBE1	8
neuronal ceroid lipofuscinosis	CLN8	8
autosomal recessive congenital ichthyosis 4b	ABCA12	8
usher syndrome, type 1g	USH1G	8
mucopolysaccharidosis, mps-iii-d	GNS	8
bardet-biedl syndrome 7	BBS7	8
progressive myoclonic epilepsy	EPM2A	8
glucocorticoid deficiency	MC2R	8
candidiasis, familial, 2	CARD9	8
homocystinuria due to mthfr deficiency	MTHFR	8
udpglucose-4-epimerase deficiency	GALE	8
oculocutaneous albinism type 1b	TYR	8
isolated sulfite oxidase deficiency	SUOX	8
retinal vasculopathy with cerebral leukoencephalopathy and systemic manifestations	TREX1	8
retinal dystrophy	PRPF31	8
juvenile primary lateral sclerosis	ALS2	8
charcot-marie-tooth disease, type 2	BSCL2	8
charcot-marie-tooth disease, demyelinating, type 4f	PRX	8
sitosterolemia 2	ABCG5	8
deafness, autosomal recessive 18	USH1C	8
bardet-biedl syndrome 6	MKKS	8
cardioencephalomyopathy, fatal infantile, due to cytochrome c oxidase deficiency	SCO2	8
retinal dystrophy	RP1	8
encephalopathy due to defective mitochondrial and peroxisomal fission 1	DNM1L	8
holoprosencephaly 2	SIX3	8
molybdenum cofactor deficiency, complementation group b	MOCS2	8
mitochondrial complex iii deficiency, nuclear type 1	BCS1L	8
neurodegeneration with brain iron accumulation 2b	PLA2G6	8
fanconi anemia, complementation group f	FANCF	8
indifference to pain, congenital, autosomal recessive	SCN9A	8
paroxysmal extreme pain disorder	SCN9A	8
spondylocarpotarsal synostosis syndrome	FLNB	8
rapp-hodgkin ectodermal dysplasia syndrome	TP63	8
lipodystrophy, congenital generalized, type 4	CAVIN1	8
symphalangism, proximal, 1a	NOG	8
peroxisome biogenesis disorder 6b	PEX10	8
rhizomelic chondrodysplasia punctata type 2	GNPAT	8
autosomal recessive osteopetrosis 4	CLCN7	8
hyperphosphatasemia with bone disease	TNFRSF11B	8
congenital disorder of glycosylation, type iia	MGAT2	8
charcot-marie-tooth disease, dominant intermediate b	DNM2	8
atrichia with papular lesions	HR	8
spastic paraplegia 50, autosomal recessive	AP4M1	8
inborn genetic diseases	TCF4	8
charcot-marie-tooth disease	HSPB1	8
deafness enamel hypoplasia nail defects	PEX1	8
fibrous dysplasia of jaw	SH3BP2	8
[truncated: 11,531 more rows]

## Sheet: Table S5
Table S5. Estimates of allelic heterogeneity in complex autoimmune disease associated loci. Lead variants of independent association signals and ReportedGene representing each signal were obtained from the PMIDs shown. RiskAlleles and OddsRatios were obtained from the Harmonized GWAS Summary Statistics included in Table S11, when available. Otherwise, RiskAlleles and OddsRatios were taken from th…
PMID	Disease	ReportedGene	Cytoband	LocusNumber	IndependentSignal	GWASLeadVariant	GWASLeadVariantChr	GWASLeadVariantPos	RiskAllele	RiskAlleleFreq	OddsRatio
28658209	UC	PLCH2,PANK4,TNFRSF14,FAM213B,MMEL1,HES5,TTC34	1p36.32	Locus_2	Signal#1	rs2495365	1	2498027	A	0.507	1.09878
23143596	RA	MMEL1	1p36.32	Locus_2	Signal#1	rs2843401	1	2528133	C	0.6889	1.11111
23698362	MS	TNFRSF14	1p36.32	Locus_2	Signal#1	rs4648356	1	2709164	C	0.6918	1.12095
28658209	IBD	ERRFI1,TNFRSF9,PARK7	1p36.23	Locus_3	Signal#1	rs36016881	1	8051241	A	0.84	1.13134
23143596	RA	PADI4	1p36.13	Locus_4	Signal#1	rs2240336	1	17674402	C	0.5855	1.1236
28658209	UC	OTUD3,RNF186,TMCO4	1p36.13	Locus_5	Signal#3	rs4655215	1	20137714	T	0.2276	1.14499
24068945	UC	RNF186	1p36.13	Locus_5	Signal#2	rs41264113	1	20141405	T	0.0159	1.10993
28658209	UC	OTUD3,RNF186,TMCO4	1p36.13	Locus_5	Signal#2	rs3806308	1	20142866	C	0.6302	1.17998
24068945	UC	RNF186,OTUD3,PLA2G2E	1p36.13	Locus_5	Signal#1	rs6426833	1	20171860	A	0.5487	1.24247
28658209	UC	OTUD3,RNF186,TMCO4	1p36.13	Locus_5	Signal#1	rs6426833	1	20171860	A	0.5487	1.24247
23698362	PSO	RUNX3	1p36.11	Locus_7	Signal#1	rs61774731	1	25269355	G	0.89	1.14
23143596	RA	POU3F1	1p34.3	Locus_8	Signal#1	rs883220	1	38616871	C	0.7793	1.0989
28658209	UC		1p31.3	Locus_10	Signal#1	rs13376554	1	67595108	T	0.9692	1.09702
21983784	IBD	IL23R	1p31.3	Locus_10	Signal#2	rs76418789	1	67648596	G	0.998	1.10606
24068945	UC	IL23R	1p31.3	Locus_10	Signal#2	rs76418789	1	67648596	G	0.998	1.35
28658209	CD	IL23R	1p31.3	Locus_10	Signal#2	rs76418789	1	67648596	G	0.998	1.31377
28658209	IBD	IL23R	1p31.3	Locus_10	Signal#2	rs2019262	1	67679990	G	0.5805	1.27112
21983784	IBD	IL23R	1p31.3	Locus_10	Signal#1	rs11465804	1	67702526	T	0.9344	1.87893
21983784	IBD	IL23R	1p31.3	Locus_10	Signal#3	rs41313262	1	67705900	G	0.994	1.22998
24068945	UC	IL23R	1p31.3	Locus_10	Signal#3	rs41313262	1	67705900	G	0.994	1.12829
28658209	CD	IL23R	1p31.3	Locus_10	Signal#1	rs41313262	1	67705900	G	0.994	1.39654
24068945	UC	IL23R	1p31.3	Locus_10	Signal#1	rs11209026	1	67705958	G	0.9384	1.62093
28658209	IBD	IL23R	1p31.3	Locus_10	Signal#1	rs11581607	1	67707690	G	0.9384	1.93054
21983784	IBD	PTPN22	1p13.2	Locus_15	Signal#1	rs2476601	1	114377568	G	0.9056	1.08839
23143596	RA	PTPN22	1p13.2	Locus_15	Signal#1	rs2476601	1	114377568	A	0.0944	1.81
28658209	CD	PTPN22	1p13.2	Locus_15	Signal#1	rs2476601	1	114377568	G	0.9056	1.26011
19264985	T1D	PTPN22	1p13.2	Locus_15	Signal#1	rs2476601	1	114377568	A	0.0944	1.8889
21983784	IBD	PTPN22	1p13.2	Locus_15	Signal#2	rs72650671	1	114380914	T	0.002	1.6
23143596	RA	CD2	1p13.1	Locus_16	Signal#1	rs798000	1	117280696	C	0.3221	1.11
23143596	RA	IL6R	1q21.3	Locus_18	Signal#1	rs2228145	1	154426970	A	0.6402	1.08
28658209	CD	MUC1,DPM3,TRIM46,EFNA4,ADAM15,SLC50A1,DCST1,EFNA1,THBS3,ZBTB7B,MTX1,KRTCAP2,EFNA3,DCST2	1q22	Locus_19	Signal#1	rs11264305	1	155033572	G	0.6799	1.09166
21983784	IBD	CD244,ITLN1,ITLN2	1q23.3	Locus_22	Signal#1	rs2274910	1	160852046	C	0.6779	1.07896
28658209	UC	LY9,CD244,ITLN1,FCGR2C	1q23.3	Locus_22	Signal#1	rs6427553	1	160855813	T	0.6799	1.0678
23143596	RA	FCGR2A	1q23.3	Locus_23	Signal#1	rs10494360	1	161475750	A	0.1421	1.12
24068945	UC	FCGR2A,FCGR2C	1q23.3	Locus_23	Signal#1	rs1801274	1	161479745	A	0.4891	1.15292
28658209	IBD	FCGR2A,FCGR3A,HSPA6	1q23.3	Locus_23	Signal#1	rs1801274	1	161479745	A	0.4891	1.09955
28658209	CD		1q24.3	Locus_25	Signal#1	rs7517810	1	172853460	T	0.2326	1.18815
23698362	T1D	RGS1	1q31.2	Locus_28	Signal#1	rs1323292	1	192541021	A	0.8151	1.10181
23698362	MS	RGS1	1q31.2	Locus_28	Signal#1	rs1323292	1	192541021	A	0.8151	1.17398
28658209	IBD	CRB1,DENND1B	1q31.3	Locus_29	Signal#1	rs2488397	1	197701279	C	0.1899	1.10318
23143596	RA	PTPRC	1q31.3-q32.1	Locus_30	Signal#1	rs2014863	1	198809601	C	0.3628	1.05263
24068945	UC	C1orf106,IL10,KIF21B,IL19	1q32.1	Locus_31	Signal#1	rs151062294	1	200875037	G	0.15	1.218
28658209	IBD	CAMSAP2,KIF21B,GPR25,CACNA1S,C1orf106	1q32.1	Locus_31	Signal#1	rs12132298	1	200875095	T	0.7266	1.14305
21983784	IBD	C1orf106/INAVA,KIF21B	1q32.1	Locus_31	Signal#1	rs11584383	1	200935866	T	0.7028	1.12874
23698362	T1D	IL10	1q32.1	Locus_32	Signal#1	rs3024505	1	206939904	G	0.832	1.15714
23698362	CD	IL10	1q32.1	Locus_32	Signal#1	rs3024505	1	206939904	A	0.168	1.17645
28658209	IBD	IL19,MAPKAPK2,IL10	1q32.1	Locus_32	Signal#1	rs3024493	1	206943968	A	0.166	1.21058
28658209	IBD	IL19,MAPKAPK2,IL10	1q32.1	Locus_32	Signal#2	rs6702254	1	206964952	G	0.6889	1.08091
21983784	IBD	GCKR	2p23.3	Locus_35	Signal#1	rs780094	2	27741237	T	0.4105	1.06631
28658209	CD	THADA	2p21	Locus_36	Signal#1	rs77981966	2	43777964	T	0.0577	1.19734
23143596	RA	REL	2p16.1	Locus_37	Signal#1	rs34695944	2	61124850	C	0.3608	1.1236
24068945	UC	PUS10,REL	2p16.1	Locus_37	Signal#1	rs7608910	2	61204856	G	0.3628	1.17257
28658209	IBD	PUS10,PEX13,REL	2p16.1	Locus_37	Signal#1	rs7608910	2	61204856	G	0.3628	1.14912
23143596	RA	REL	2p16.1	Locus_37	Signal#2	rs78404002	2	61466603	C	0.9364	1.28
28658209	CD		2p15	Locus_38	Signal#1	rs11679753	2	62552321	A	0.3887	1.09105
23143596	RA	SPRED2	2p14	Locus_39	Signal#1	rs6546146	2	65556324	C	0.6352	1.11111
28658209	UC	SPRED2	2p14	Locus_39	Signal#1	rs11675538	2	65686461	T	0.3171	1.04164
23143596	RA	AFF3	2q11.2	Locus_41	Signal#1	rs10209110	2	100672692	C	0.5239	1.08696
21983784	IBD	IL18RAP,IL18R1	2q12.1	Locus_42	Signal#1	rs1558619	2	102931550	G	0.49	1.09
28658209	IBD	IL1RL1,IL18R1	2q12.1	Locus_42	Signal#1	rs13001325	2	102939036	C	0.6551	1.08839
23698362	CD	IL18R1,IL18RAP	2q12.1	Locus_42	Signal#1	rs2058660	2	103054449	G	0.2207	1.14614
21983784	IBD	IL18RAP	2q12.1	Locus_42	Signal#2	rs143081976	2	103068420	T	0.0002	3.03
19264985	T1D	IFIH1	2q24.2	Locus_44	Signal#1	rs1990760	2	163124051	T	0.6054	1.17233
19264985	T1D	IFIH1	2q24.2	Locus_44	Signal#5	rs35732034	2	163124596	C	0.9911	1.41764
28658209	UC	FAP,IFIH1	2q24.2	Locus_44	Signal#1	rs35667974	2	163124637	C	0.0099	1.25182
19264985	T1D	IFIH1	2q24.2	Locus_44	Signal#2	rs35667974	2	163124637	T	0.9901	1.96
19264985	T1D	IFIH1	2q24.2	Locus_44	Signal#4	rs35744605	2	163134090	C	0.996	1.38966
19264985	T1D	IFIH1	2q24.2	Locus_44	Signal#3	rs35337543	2	163136505	C	0.9811	1.46
23698362	CD	STAT4	2q32.3	Locus_46	Signal#1	rs1517352	2	191931464	C	0.6004	1.05527
23143596	RA	STAT4	2q32.3	Locus_46	Signal#2	rs3024921	2	191943272	T	0.0547	1.0989
23143596	RA	STAT4	2q32.3	Locus_46	Signal#1	rs7574865	2	191964633	T	0.2296	1.14
28658209	CD	STAT4	2q32.3	Locus_46	Signal#1	rs12463658	2	191965344	A	0.5815	1.06311
28658209	UC		2q33.1	Locus_48	Signal#2	rs9941524	2	199499443	G	0.4503	1.08785
28658209	UC		2q33.1	Locus_48	Signal#1	rs17229679	2	199560757	G	0.0268	1.20647
24068945	UC	SATB2	2q33.1	Locus_48	Signal#1	rs62180181	2	199852010	T	0.28	1.13
23143596	RA	CD28	2q33.2	Locus_50	Signal#2	rs55686954	2	204586515	G	0.9433	1.16279
23143596	RA	CD28,CTLA4	2q33.2	Locus_50	Signal#1	rs1980422	2	204610396	C	0.2604	1.1236
23698362	T1D	CD28,CTLA4,ICOS	2q33.2	Locus_50	Signal#1	rs3087243	2	204738919	G	0.5298	1.19489
28658209	CD	SP110,SP140L,SP140	2q37.1	Locus_54	Signal#1	rs35256947	2	231161026	C	0.2475	1.13315
28658209	CD	INPP5D,ATG16L1,SAG	2q37.1	Locus_55	Signal#1	rs6752107	2	234161448	A	0.5368	1.30617
21983784	IBD	ATG16L1,SP110,SP140	2q37.1	Locus_55	Signal#1	rs3828309	2	234180410	G	0.5368	1.14809
28658209	UC	CAPN10,GPR35,AQP12B,SP110,SP140	2q37.3	Locus_57	Signal#1	rs4676408	2	241574401	A	0.5119	1.15408
28658209	CD		3p24.3	Locus_58	Signal#1	rs73178598	3	18805211	C	0.1302	1.1076
28658209	CD		3p21.31	Locus_63	Signal#1	rs149010539	3	49686084	C	0.0089	1.21143
24068945	UC	MST1,MST1R	3p21.31	Locus_63	Signal#1	rs1131095	3	49714225	C	0.3241	1.17269
28658209	IBD	MST1	3p21.31	Locus_63	Signal#1	rs3197999	3	49721532	A	0.3131	1.17468
23143596	RA	DNASE1L3	3p14.3	Locus_65	Signal#1	rs35677470	3	58183636	A	0.0527	1.17
23698362	MS	IL12A	3q25.33	Locus_72	Signal#1	rs1014486	3	159691112	C	0.4592	1.106
23143596	RA	RBPJ	4p15.2	Locus_75	Signal#1	rs932036	4	26090862	T	0.3032	1.14943
28658209	CD	BANK1	4q24	Locus_78	Signal#1	rs1813006	4	103001649	T	0.0596	1.23541
23698362	PSO	IL2,IL21	4q27	Locus_80	Signal#1	rs72669160	4	123457779	T	0.89	1.57
23698362	CD	IL2,IL21	4q27	Locus_80	Signal#1	rs62324212	4	123560939	A	0.4642	1.11182
24068945	UC	CEP72,TPPP	5p15.33	Locus_81	Signal#1	rs72704802	5	554211	C	0.81	1.13
28658209	CD		5p13.1	Locus_83	Signal#3	rs17225380	5	40274799	G	0.83	1.11583
21983784	IBD	PTGER4	5p13.1	Locus_83	Signal#1	rs4613763	5	40392728	C	0.1342	1.23318
28658209	CD		5p13.1	Locus_83	Signal#1	rs7711427	5	40414886	C	0.5895	1.29343
28658209	CD		5p13.1	Locus_83	Signal#2	rs7725052	5	40487270	T	0.5586	1.28582
23143596	RA	ANKRD55	5q11.2	Locus_84	Signal#1	rs71624119	5	55440730	G	0.7555	1.19048
28658209	CD	ANKRD55	5q11.2	Locus_84	Signal#1	rs7731626	5	55444683	G	0.6223	1.09157
28658209	CD	TMEM174	5q13.2	Locus_85	Signal#1	rs34804116	5	72539850	C	0.6143	1.07788
28658209	CD	LNPEP,ERAP2	5q15	Locus_86	Signal#1	rs7723899	5	96290324	A	0.545	1.0772
23143596	RA	GIN1	5q21.1	Locus_87	Signal#1	rs39984	5	102597292	G	0.6988	1.08696
21983784	IBD	IRF1,P4HA2,PDLIM4,SLC22A4,SLC22A5,ZNF300	5q31.1	Locus_89	Signal#1	rs2188962	5	131770805	T	0.3867	1.14396
28658209	CD	SLC22A5,IRF1	5q31.1	Locus_89	Signal#1	rs2188962	5	131770805	T	0.3867	1.22189
28658209	CD	NDFIP1	5q31.3	Locus_90	Signal#1	rs181826	5	141526057	A	0.6203	1.12322
28658209	IBD	ZNF300,DCTN4,SMIM3,IRGM	5q33.1	Locus_92	Signal#1	rs33993564	5	150226252	C	0.1044	1.33179
21983784	IBD	IRGM	5q33.1	Locus_92	Signal#1	rs11747270	5	150258867	G	0.1064	1.18649
28658209	CD		5q33.3	Locus_93	Signal#1	rs7725339	5	158777001	T	0.3489	1.16149
24068945	UC	IL12B	5q33.3	Locus_93	Signal#1	rs6871626	5	158826792	A	0.347	1.18685
28658209	IBD	IL12B	5q33.3	Locus_93	Signal#1	rs56167332	5	158827769	A	0.336	1.18851
21983784	IBD	IL12B	5q33.3	Locus_93	Signal#1	rs755374	5	158829294	T	0.34	1.19
28658209	CD	CPEB4,C5orf47	5q35.2	Locus_95	Signal#1	rs6873255	5	173276890	C	0.7565	1.05359
28658209	CD	CDKAL1	6p22.3	Locus_99	Signal#1	rs796819847	6	20640424	D	0.828	1.13756
28658209	CD	CDKAL1	6p22.3	Locus_99	Signal#2	rs3749925	6	20712461	C	0.8608	1.10075
21983784	IBD	CDKAL1	6p22.3	Locus_99	Signal#1	rs6908425	6	20728731	C	0.7952	1.10506
24068945	UC	IER3	6p21.33	Locus_102	Signal#1	rs9263739	6	31111356	T	0.172	2.7
24068945	UC	HLA-DQA1,HLA-DQB1,HLA-DRA,HLA-DRB1,HLA-DRB5	6p21.32	Locus_102	Signal#1	rs2395185	6	32433167	G	0.6789	1.39375
25559196	CD	HLA-A	6p21.32	Locus_102	Signal#14	HLA-A*03:01	6
25559196	UC	HLA-A	6p21.32	Locus_102	Signal#14	HLA-A*02:01	6
23143596	RA	HLA-B	6p21.32	Locus_102	Signal#4	HLA-B_aa9	6
25559196	CD	HLA-C	6p21.32	Locus_102	Signal#8	HLA-C*06:02	6
25559196	CD	HLA-C	6p21.32	Locus_102	Signal#9	HLA-C*14:02	6
25559196	CD	HLA-B	6p21.32	Locus_102	Signal#10	HLA-B*14:02	6
25559196	CD	HLA-B	6p21.32	Locus_102	Signal#11	HLA-B*35:03	6
25559196	CD	HLA-B	6p21.32	Locus_102	Signal#12	HLA-B*52:01	6
25559196	CD	HLA-B	6p21.32	Locus_102	Signal#13	HLA-B*35:02	6
25559196	UC	HLA-C	6p21.32	Locus_102	Signal#13	HLA-C*12:02	6
25559196	UC	HLA-B	6p21.32	Locus_102	Signal#15	HLA-B*18:01	6
23143596	RA	HLA-DRB1	6p21.32	Locus_102	Signal#1	HLA-DRB1_aa11	6
23143596	RA	HLA-DRB1	6p21.32	Locus_102	Signal#2	HLA-DRB1_aa71	6
23143596	RA	HLA-DRB1	6p21.32	Locus_102	Signal#3	HLA-DRB1_aa74	6
23143596	RA	HLA-DPB1	6p21.32	Locus_102	Signal#5	HLA-DPB1_aa9	6
25559196	CD	HLA-DRB1	6p21.32	Locus_102	Signal#1	HLA-DRB1*01:03	6
25559196	CD	HLA-DRB1	6p21.32	Locus_102	Signal#2	HLA-DRB1*01:01	6
25559196	CD	HLA-DRB1	6p21.32	Locus_102	Signal#3	HLA-DRB1*03:01	6
25559196	CD	HLA-DRB1	6p21.32	Locus_102	Signal#4	HLA-DRB1*07:01	6
25559196	CD	HLA-DRB1	6p21.32	Locus_102	Signal#5	HLA-DRB1*08:01	6
25559196	CD	HLA-DRB1	6p21.32	Locus_102	Signal#6	HLA-DRB1*16:01	6
25559196	CD	HLA-DRB1	6p21.32	Locus_102	Signal#7	HLA-DRB1*13:02	6
25559196	CD	HLA-DPA1	6p21.32	Locus_102	Signal#15	HLA-DPA1*01:03	6
25559196	UC	HLA-DRB1	6p21.32	Locus_102	Signal#1	HLA-DRB1*01:03	6
25559196	UC	HLA-DRB1	6p21.32	Locus_102	Signal#2	HLA-DRB1*03:01	6
25559196	UC	HLA-DRB1	6p21.32	Locus_102	Signal#3	HLA-DRB1*04	6
25559196	UC	HLA-DRB1	6p21.32	Locus_102	Signal#4	HLA-DRB1*04:04	6
25559196	UC	HLA-DRB1	6p21.32	Locus_102	Signal#5	HLA-DRB1*09:01	6
25559196	UC	HLA-DRB1	6p21.32	Locus_102	Signal#6	HLA-DRB1*07:01	6
25559196	UC	HLA-DRB1	6p21.32	Locus_102	Signal#7	HLA-DRB1*11:01	6
25559196	UC	HLA-DRB1	6p21.32	Locus_102	Signal#8	HLA-DRB1*11:04	6
25559196	UC	HLA-DRB1	6p21.32	Locus_102	Signal#9	HLA-DRB1*12:01	6
25559196	UC	HLA-DRB1	6p21.32	Locus_102	Signal#10	HLA-DRB1*13:01	6
25559196	UC	HLA-DRB1	6p21.32	Locus_102	Signal#11	HLA-DRB1*13:02	6
25559196	UC	HLA-DRB1	6p21.32	Locus_102	Signal#12	HLA-DRB1*15:01	6
25559196	UC	HLA-DPB1	6p21.32	Locus_102	Signal#16	HLA-DPB1*03:01	6
23698362	CD	BACH2	6q15	Locus_104	Signal#1	rs36048311	6	90947340	GT	0.6233	1.10772
28658209	CD	BACH2	6q15	Locus_104	Signal#1	rs62408223	6	90949196	A	0.8181	1.11807
21983784	IBD	PRDM1	6q21	Locus_105	Signal#1	rs7746082	6	106435269	C	0.2913	1.10407
23143596	RA	PRDM1	6q21	Locus_105	Signal#1	rs6911690	6	106470963	A	0.8767	1.03
24068945	UC	ATG5,PRDM1,CCR6,FGFR1OP,RNASET2	6q21	Locus_105	Signal#1	rs4946717	6	106474749	C	0.4901	1.05548
28658209	CD	PRDM1	6q21	Locus_105	Signal#1	rs4946717	6	106474749	C	0.4901	1.10252
28658209	CD	PRDM1	6q21	Locus_105	Signal#2	rs28701841	6	106530330	A	0.1243	1.1616
28658209	IBD	REV3L,TRAF3IP2	6q21	Locus_106	Signal#1	rs34659678	6	111888540	T	0.0656	1.17998
28658209	CD	RSPO3	6q22.33	Locus_107	Signal#1	rs2800709	6	127439297	G	0.4801	1.06295
23698362	MS	THEMIS,PTPRK	6q22.33	Locus_108	Signal#1	rs802734	6	128278798	A	0.72	1.1
23698362	CD	THEMIS,PTPRK	6q22.33	Locus_108	Signal#1	rs9491892	6	128280358	G	0.1421	1.10076
28658209	UC		6q23.3	Locus_111	Signal#1	rs62432712	6	137964697	G	0.169	1.15754
28658209	CD	TNFAIP3	6q23.3	Locus_111	Signal#2	rs9494844	6	137983469	C	0.7107	1.05813
23143596	RA	TNFAIP3	6q23.3	Locus_111	Signal#1	rs6920220	6	138006504	A	0.169	1.17
28658209	CD	TNFAIP3	6q23.3	Locus_111	Signal#1	rs1836846	6	138166068	G	0.3082	1.02819
23698362	PSO	TNFAIP3	6q23.3	Locus_111	Signal#1	rs582757	6	138197824	C	0.2694	1.2213
23143596	RA	TNFAIP3	6q23.3	Locus_111	Signal#2	rs58721818	6	138243739	T	0.0249	1.39
23698362	T1D	TAGAP	6q25.3	Locus_113	Signal#1	rs212407	6	159470417	A	0.6392	1.08108
23698362	CD	TAGAP	6q25.3	Locus_113	Signal#1	rs212407	6	159470417	G	0.6392	1.12008
23698362	MS	TAGAP	6q25.3	Locus_113	Signal#1	rs212407	6	159470417	A	0.6392	1.14903
28658209	CD	TAGAP,RSPH3	6q25.3	Locus_113	Signal#1	rs212388	6	159490436	C	0.4026	1.11238
23143596	RA	TAGAP	6q25.3	Locus_113	Signal#1	rs629326	6	159496713	T	0.5974	1.09
28658209	CD	FGFR1OP,RNASET2	6q27	Locus_114	Signal#1	rs444210	6	167390242	G	0.5239	1.16988
21983784	IBD	CCR6	6q27	Locus_114	Signal#1	rs2301436	6	167437988	T	0.4473	1.11305
23143596	RA	CCR6	6q27	Locus_114	Signal#1	rs59466457	6	167537754	A	0.44	1.15
28658209	CD	SKAP2	7p15.2	Locus_118	Signal#1	rs3801810	7	26892531	A	0.2217	1.06428
28658209	CD	JAZF1	7p15.1	Locus_117	Signal#1	rs56691573	7	28190730	T	0.389	1.09406
28658209	IBD		7p12.2	Locus_119	Signal#1	rs6953218	7	50216038	A	0.4036	1.03811
28658209	IBD		7p12.2	Locus_119	Signal#2	rs74465132	7	50304782	T	0.9553	1.17574
28658209	CD	IKZF1,C7orf72	7p12.2	Locus_119	Signal#1	rs4917129	7	50323174	C	0.5944	1.1155
28658209	UC	DLD,SLC26A3	7q31.1	Locus_122	Signal#2	rs7797798	7	107447051	C	0.5855	1.11759
28658209	UC	DLD,SLC26A3	7q31.1	Locus_122	Signal#1	rs6466198	7	107480126	A	0.3877	1.15789
24068945	UC	DLD,LAMB1	7q31.1	Locus_122	Signal#1	rs10272963	7	107486902	C	0.58	1.16
28658209	UC	TNPO3,KCP,IRF5	7q32.1	Locus_123	Signal#1	rs4728142	7	128573967	A	0.4493	1.10462
23143596	RA	IRF5	7q32.1	Locus_123	Signal#1	rs3807306	7	128580680	T	0.5129	1.11
23143596	RA	BLK	8p23.1	Locus_124	Signal#1	rs4840565	8	11345545	C	0.2753	1.0989
21983784	IBD	TRIB1	8q24.13	Locus_126	Signal#1	rs1551398	8	126540051	A	0.6312	1.09374
28658209	CD		8q24.13	Locus_126	Signal#1	rs1551398	8	126540051	A	0.6312	1.13974
28658209	CD		8q24.21	Locus_127	Signal#1	rs34841270	8	129552852	C	0.929	1.24227
21983784	IBD	JAK2	9p24.1	Locus_128	Signal#1	rs10758669	9	4981602	C	0.3529	1.12
24068945	UC	JAK2	9p24.1	Locus_128	Signal#1	rs10758669	9	4981602	C	0.3529	1.2
28658209	IBD	JAK2	9p24.1	Locus_128	Signal#1	rs1887428	9	4984530	G	0.3718	1.17857
23143596	RA	CCL21	9p13.3	Locus_130	Signal#1	rs2812378	9	34710260	G	0.3161	1.1236
21983784	IBD	TNFSF15,TNFSF8	9q32	Locus_131	Signal#1	rs4263839	9	117566440	G	0.6779	1.15327
28658209	IBD	TNFSF15,TNFSF8	9q32	Locus_131	Signal#1	rs201292440	9	117571294	AG	0.719	1.18995
24068945	UC	TNFSF15	9q32	Locus_131	Signal#1	rs10817678	9	117579457	A	0.669	1.14248
28658209	CD		9q32	Locus_131	Signal#2	rs7468800	9	117592005	A	0.1233	1.16404
28658209	CD		9q32	Locus_131	Signal#1	rs4979473	9	117695887	T	0.5815	1.04394
23143596	RA	TRAF1	9q33.2	Locus_132	Signal#1	rs10739580	9	123695282	C	0.3588	1.08696
21983784	IBD	CARD9	9q34.3	Locus_133	Signal#2	rs141992399	9	139259592	C	0.996	2.34222
24068945	UC	CARD9	9q34.3	Locus_133	Signal#2	rs141992399	9	139259592	C	0.996	1.93325
28658209	IBD	CARD9	9q34.3	Locus_133	Signal#2	rs141992399	9	139259592	C	0.996	2.34222
24068945	UC	CARD9,NOTCH1,GPSM1	9q34.3	Locus_133	Signal#1	rs10781499	9	139266405	A	0.3976	1.13906
21983784	IBD	CARD9	9q34.3	Locus_133	Signal#1	rs4077515	9	139266496	T	0.3966	1.17023
28658209	IBD	CARD9	9q34.3	Locus_133	Signal#1	rs3812565	9	139272502	C	0.3549	1.16988
28658209	CD		9q34.3	Locus_133	Signal#1	rs146029108	9	139329966	GTTAT	0.9583	1.27839
19264985	T1D	IL2RA	10p15.1	Locus_134	Signal#1	rs28360490	10	6061479	A	0.8966	1.34716
28658209	CD	IL15RA,IL2RA,RBM17	10p15.1	Locus_134	Signal#2	rs12722504	10	6089777	GATAA	0.7793	1.10696
28658209	CD	IL15RA,IL2RA,RBM17	10p15.1	Locus_134	Signal#1	rs61839660	10	6094697	T	0.0696	1.15812
23143596	RA	IL2RA/PRKCQ	10p15.1	Locus_134	Signal#1	rs10795791	10	6108340	G	0.4195	1.08696
23143596	RA	IL2RA/PRKCQ	10p15.1	Locus_134	Signal#2	rs947474	10	6390450	A	0.8211	1.11
23143596	RA	GATA3	10p14	Locus_135	Signal#1	rs2275806	10	8095340	G	0.4493	1.07527
28658209	CD	MAP3K8	10p11.23	Locus_136	Signal#1	rs2265189	10	30689316	G	0.6024	1.1106
21983784	IBD	CUL2,CREM	10p11.21	Locus_137	Signal#1	rs17582416	10	35287650	G	0.3598	1.0945
21983784	IBD	CUL2	10p11.21	Locus_137	Signal#2	rs779197205	10	35314132	A	0.999	1.39
28658209	IBD	CREM,CUL2,CCNY	10p11.21	Locus_137	Signal#1	rs34779708	10	35466185	G	0.3608	1.09275
28658209	CD	IPMK,CISD1,UBE2D1	10q21.1	Locus_139	Signal#1	rs2790159	10	60018794	C	0.7903	1.09516
23143596	RA	ARID5B	10q21.2	Locus_140	Signal#1	rs12764378	10	63800004	A	0.2445	1.14
28658209	UC		10q21.2	Locus_141	Signal#1	rs10761648	10	64354262	T	0.1829	1.09944
28658209	CD		10q21.2	Locus_141	Signal#1	rs7915475	10	64381668	A	0.6988	1.0822
28658209	IBD		10q21.2	Locus_141	Signal#1	rs10995271	10	64438486	C	0.3757	1.15281
21983784	IBD	C10orf22,EGR2,ZNF365	10q21.2	Locus_141	Signal#1	rs10761659	10	64445564	G	1.17	0.52
28658209	CD	PPIF,ZMIZ1	10q22.3	Locus_143	Signal#1	rs1250563	10	81047383	G	0.7177	1.15917
23698362	T1D	ZMIZ1	10q22.3	Locus_143	Signal#1	rs1250550	10	81060317	A	0.2982	1.0502
23698362	MS	ZMIZ1	10q22.3	Locus_143	Signal#1	rs1250550	10	81060317	A	0.2982	1.061
28658209	IBD	NKX2-3	10q24.2	Locus_147	Signal#1	rs10748781	10	101283330	C	0.4245	1.16637
21983784	IBD	NKX2-3	10q24.2	Locus_147	Signal#1	rs6584282	10	101286495	A	0.48	1.16
28658209	UC		10q24.2	Locus_147	Signal#1	rs398097167	10	101288118	I	0.733	1.10028
24068945	UC	NKX2-3	10q24.2	Locus_147	Signal#1	rs6584283	10	101290301	T	0.4761	1.15986
23143596	RA	TRAF6	11p12	Locus_149	Signal#1	rs570676	11	36492191	C	0.5815	1.04167
28658209	CD	CD5,CD6,SLC15A3	11q12.2	Locus_150	Signal#1	rs11230563	11	60776209	C	0.6421	1.05971
23143596	RA	CD5	11q12.2	Locus_150	Signal#1	rs595158	11	60909581	C	0.4553	1.06383
21983784	IBD	C11orf30,LRRC32	11q13.5	Locus_155	Signal#1	rs11236791	11	76295598	A	0.44	1.16
28658209	IBD	C11orf30	11q13.5	Locus_155	Signal#1	rs11236797	11	76299649	A	0.4503	1.16044
28658209	UC	NXPE1,NXPE4	11q23.2	Locus_158	Signal#1	rs200349593	11	114397163	A	0.675	1.14116
23143596	RA	DDX6	11q23.3	Locus_159	Signal#1	rs4938573	11	118741842	T	0.8082	1.15
28658209	CD	BCL9L,CXCR5	11q23.3	Locus_159	Signal#1	rs630923	11	118754353	C	0.838	1.10905
28658209	CD	BCL9L,CXCR5	11q23.3	Locus_159	Signal#2	rs79157249	11	118785982	A	0.8966	1.08796
21983784	IBD	LRRK2,MUC19	12q12	Locus_164	Signal#1	rs11175593	12	40601940	T	0.0179	1.38209
28658209	CD		12q12	Locus_164	Signal#1	rs7307562	12	40724960	G	0.5964	1.06162
28658209	IBD	LRRK2,MUC19	12q12	Locus_164	Signal#1	rs148319899	12	40740223	C	0.0189	1.39417
21850031	T1D	ERBB3,IKZF4,RPSS6,PA2G4	12q13.2	Locus_165	Signal#1	rs2271189	12	56494991	A	0.4036	1.1853
21850031	T1D	ERBB3,IKZF4,RPSS6,PA2G4	12q13.2	Locus_165	Signal#2	rs11171747	12	56518408	T	0.6203	1.17827
23143596	RA	KIF5A	12q13.3	Locus_166	Signal#1	rs10683701	12	58092088	C	0.3231	1.11
23406874	MS		12q14.1	Locus_166	Signal#1	rs2069502	12	58144665	C	0.6879	1.11894
24068945	UC	IFNG,IL26,IL22	12q15	Locus_167	Signal#1	rs12825700	12	68492980	A	0.3598	1.20792
28658209	UC	IFNG	12q15	Locus_167	Signal#1	rs11614178	12	68508122	A	0.3688	1.20382
19264985	T1D	SH2B3	12q24.12	Locus_169	Signal#1	rs3184504	12	111884608	T	0.4642	1.3048
28658209	UC		13q12.13	Locus_171	Signal#1	rs17085007	13	27531267	C	0.1879	1.16894
21983784	IBD	C13orf31	13q14.11	Locus_173	Signal#1	rs3764147	13	44457925	G	0.2266	1.0848
28658209	CD	LACC1,CCDC122	13q14.11	Locus_173	Signal#1	rs6561151	13	44484706	A	0.2227	1.15039
28658209	CD	UBAC2	13q32.3	Locus_175	Signal#1	rs7997823	13	100018856	C	0.7286	1.07487
23698362	MS	ZFP36L1	14q24.1	Locus_178	Signal#1	rs4902647	14	69254191	C	0.5348	1.06701
23698362	T1D	ZFP36L1	14q24.1	Locus_178	Signal#1	rs1465788	14	69263599	C	0.7	1.1
23698362	CD	ZFP36L1	14q24.1	Locus_178	Signal#1	rs194746	14	69282887	T	0.49	1.1
28658209	IBD	GALC,GPR65	14q31.3	Locus_180	Signal#1	rs10220572	14	88464887	G	0.0994	1.152
23143596	RA	RASGRP1	15q14	Locus_181	Signal#1	rs8043085	15	38828140	T	0.2217	1.12
28658209	CD	RASGRP1	15q14	Locus_181	Signal#1	rs56083426	15	38898759	A	0.1869	1.09867
23143596	RA	RASGRP1	15q14	Locus_181	Signal#2	rs77397211	15	38970496	C	0.0666	1.07527
28658209	CD	SMAD3	15q22.33	Locus_182	Signal#1	rs17293632	15	67442596	T	0.2147	1.18329
28658209	IBD		15q22.33	Locus_182	Signal#1	rs35874463	15	67457698	G	0.0527	1.18239
23143596	RA	TLE3	15q23	Locus_183	Signal#1	rs8026898	15	69991417	A	0.2853	1.16
19264985	T1D	CLEC16A	16p13.13	Locus_186	Signal#1	rs2286973	16	11154770	G	0.5865	1.13649
28658209	CD	PRM2,PRM1,SOCS1,PRM3,RMI2,TNP2	16p13.13	Locus_186	Signal#1	rs243332	16	11349678	C	0.7018	1.10916
28658209	IBD	SH2B1,CD19,NUPR1,ATP2A1,ATXN2L,IL27,CLN3,NPIPB9,SULT1A1,SULT1A2,APOBR,TUFM,RABEP2,NPIPB8,CCDC101	16p11.2	Locus_187	Signal#1	rs28449958	16	28528781	A	0.2942	1.09966
28658209	UC	ZNF771,ITGAL,ZNF768,DCTPP1,SEPHS2	16p11.2	Locus_188	Signal#1	rs11150589	16	30482494	T	0.4404	1.08069
28658209	UC	NOD2	16q12.1	Locus_190	Signal#1	rs138425259	16	50663477	A	0.006	1.58709
28658209	CD	NOD2	16q12.1	Locus_190	Signal#3	rs2357623	16	50694011	A	0.2455	1.24408
28658209	CD	NOD2	16q12.1	Locus_190	Signal#4	rs5743271	16	50744688	G	0.007	1.51795
21983784	IBD	NOD2	16q12.1	Locus_190	Signal#5	rs104895427	16	50744753	T	0.000578	2.28
21983784	IBD	NOD2	16q12.1	Locus_190	Signal#6	rs104895431	16	50745114	T	0.001	1.45
21983784	IBD	NOD2	16q12.1	Locus_190	Signal#4	rs2066844	16	50745926	T	0.0507	1.41864
28658209	CD	NOD2	16q12.1	Locus_190	Signal#7	rs2066844	16	50745926	T	0.0507	1.96443
21983784	IBD	NOD2	16q12.1	Locus_190	Signal#7	rs5743277	16	50745929	T	0.005	1.1788
21983784	IBD	NOD2	16q12.1	Locus_190	Signal#10	rs104895444	16	50746199	A	0.001	1.45
28658209	CD	NOD2	16q12.1	Locus_190	Signal#5	rs104895444	16	50746199	A	0.001	1.97237
21983784	IBD	NOD2	16q12.1	Locus_190	Signal#8	rs104895467	16	50750810	G	0.001	2.47
28658209	CD	NOD2	16q12.1	Locus_190	Signal#6	rs104895467	16	50750810	G	0.001	1.98628
21983784	IBD	NOD2	16q12.1	Locus_190	Signal#9	rs104895447	16	50750842	G	0.001	4.02
21983784	IBD	NOD2	16q12.1	Locus_190	Signal#3	rs2066845	16	50756540	C	0.0099	1.59042
28658209	CD	NOD2	16q12.1	Locus_190	Signal#9	rs2066845	16	50756540	C	0.0099	2.33241
21983784	IBD	NOD2	16q12.1	Locus_190	Signal#1	rs749910	16	50758849	A	0.22	1.22
28658209	CD	NOD2	16q12.1	Locus_190	Signal#2	rs72796367	16	50762771	C	0.0239	1.25007
21983784	IBD	NOD2	16q12.1	Locus_190	Signal#2	rs2066847	16	50763778	GC	0.0139	3.99
28658209	CD	NOD2	16q12.1	Locus_190	Signal#1	rs5743293	16	50763779	I	0.036	3.27626
28658209	CD	NOD2	16q12.1	Locus_190	Signal#8	rs184788345	16	50816078	A	0.001	1.36193
23143596	RA	IRF8	16q24.1	Locus_194	Signal#1	rs13330176	16	86019087	A	0.2396	1.12
28658209	CD	KSR1	17q11.2	Locus_197	Signal#1	rs10775412	17	25869033	A	0.7048	1.09999
28658209	CD	CCL11,CCL7,CCL2	17q12	Locus_198	Signal#1	rs9889296	17	32570547	G	0.6769	1.16451
24068945	UC	CRKRS,C17orf37,ERBB2,GRB7,PERLD1,STAC2,GSDMB,IKZF3,ORMDL3,STARD3	17q12	Locus_199	Signal#1	rs12946510	17	37912377	T	0.4712	1.1402
28658209	IBD	ERBB2,IKZF3,MIEN1,GRB7,GSDMB,ZPBP2,LRRC3C,ORMDL3	17q12	Locus_199	Signal#1	rs4795397	17	38023745	G	0.4781	1.13951
21983784	IBD	ORMDL3	17q12	Locus_199	Signal#1	rs2872507	17	38040763	A	0.4722	1.14993
23143596	RA	IKZF3	17q12	Locus_199	Signal#1	rs12936409	17	38043649	T	0.4722	1.1
28658209	IBD	STAT5A,PTRF,STAT3	17q21.2	Locus_200	Signal#1	rs3883338	17	40508541	G	0.6909	1.15449
21983784	IBD	STAT3	17q21.2	Locus_200	Signal#1	rs744166	17	40514201	A	0.5855	1.11728
21983784	IBD	PTPN2	18p11.21	Locus_203	Signal#1	rs2542151	18	12779947	G	0.1392	1.14145
23698362	T1D	PTPN2	18p11.21	Locus_203	Signal#1	rs1893217	18	12809340	G	0.1412	1.2117
23698362	CD	PTPN2	18p11.21	Locus_203	Signal#1	rs1893217	18	12809340	G	0.1412	1.18744
28658209	IBD	PSMG2,PTPN2,CEP76	18p11.21	Locus_203	Signal#1	rs80262450	18	12818922	A	0.0895	1.17128
23698362	T1D	CD226	18q22.2	Locus_204	Signal#1	rs763361	18	67531642	T	0.4732	1.1241
21983784	IBD	SBNO2	19p13.3	Locus_205	Signal#1	rs4807569	19	1123378	C	0.1988	1.13667
28658209	CD	SBNO2,GPX4,HMHA1,POLR2E,STK11	19p13.3	Locus_205	Signal#1	rs4807570	19	1123652	A	0.1998	1.19854
28658209	CD	SBNO2,GPX4,HMHA1,POLR2E,STK11	19p13.3	Locus_205	Signal#2	rs74610550	19	1179494	T	0.1074	1.19292
23143596	RA	TYK2	19p13.2	Locus_207	Signal#1	rs34536443	19	10463118	G	0.9712	1.46
25849893	RA	TYK2	19p13.2	Locus_207	Signal#1	rs34536443	19	10463118	G	0.9712	1.46
28658209	CD	TYK2	19p13.2	Locus_207	Signal#1	rs34536443	19	10463118	G	0.9712	1.22709
25849893	RA	TYK2	19p13.2	Locus_207	Signal#3	rs35018800	19	10464843	G	0.997	1.89
23143596	RA	TYK2	19p13.2	Locus_207	Signal#2	rs12720356	19	10469975	A	0.9076	1.16
25849893	RA	TYK2	19p13.2	Locus_207	Signal#2	rs12720356	19	10469975	A	0.9076	1.16
28658209	IBD		19p13.2	Locus_207	Signal#1	rs60542850	19	10488360	G	0.83	1.11509
28658209	CD	TYK2	19p13.2	Locus_207	Signal#2	rs145530718	19	10568883	C	0.0278	1.23047
28658209	CD	NTN5,RASIP1,FUT2,MAMSTR,FUT1,IZUMO1	19q13.33	Locus_212	Signal#1	rs601338	19	49206674	A	0.4414	1.1146
28658209	UC	TTPAL,HNF4A,PKIG,ADA,SERINC3,C20orf62	20q13.12	Locus_215	Signal#1	rs6017342	20	43065028	C	0.5199	1.21458
28658209	CD		20q13.12	Locus_215	Signal#1	rs56732329	20	43258079	G	0.041	1.20921
23143596	RA	CD40	20q13.12	Locus_216	Signal#1	rs6032662	20	44734310	T	0.7425	1.12
28658209	CD	CD40,NCOA5,SLC12A5	20q13.12	Locus_216	Signal#1	rs4239702	20	44749251	T	0.2873	1.08741
28658209	IBD	TNFRSF6B,SLC2A4RG,ARFRP1,RTEL1,LIME1,ZGPAT,ZBTB46,STMN3	20q13.33	Locus_218	Signal#1	rs6062496	20	62329099	A	0.5994	1.14683
28658209	CD		21q21.1	Locus_219	Signal#2	rs2403966	21	16798091	G	0.7227	1.10312
28658209	CD		21q21.1	Locus_219	Signal#1	rs1736137	21	16806695	A	0.5775	1.18519
23143596	RA	RCAN1	21q22.12	Locus_221	Signal#1	rs2834512	21	35911599	G	0.8588	1.0989
23143596	RA	RUNX1	21q22.12	Locus_222	Signal#1	rs9979383	21	36715761	T	0.64	1.1
28658209	IBD		21q22.2	Locus_223	Signal#1	rs9977672	21	40463283	G	0.7485	1.17704
23698362	T1D	UBASH3A	21q22.3	Locus_224	Signal#1	rs9976767	21	43836390	G	0.4155	1.1085
21983784	IBD	ICOSLG	21q22.3	Locus_225	Signal#1	rs762421	21	45615561	G	0.3847	1.13428
28658209	IBD	ICOSLG,DNMT3L,C21orf33	21q22.3	Locus_225	Signal#1	rs4456788	21	45616324	G	0.3867	1.1353
28658209	CD	UBE2L3,CCDC116,PPIL2,YDJC,SDF2L1	22q11.21	Locus_226	Signal#1	rs2283789	22	21944478	G	0.1928	1.17222
28658209	IBD	NEFH,THOC5,NIPSNAP1,UQCR10,ASCC2,NF2,CABP7,HORMAD2,LIF,MTMR3,ZMAT5	22q12.2	Locus_227	Signal#1	rs131294	22	30171271	A	0.2813	1.08091
23143596	RA	IL2RB	22q12.3	Locus_228	Signal#1	rs3218251	22	37545505	A	0.2644	1.07
28658209	IBD	RPL3,PDGFB,SYNGR1	22q13.1	Locus_229	Signal#1	rs2143178	22	39660829	T	0.833	1.18851
28658209	CD		22q13.1	Locus_229	Signal#1	rs5757584	22	39662550	T	0.167	1.16183
23143596	RA	IRAK1	Xq28	Locus_230	Signal#1	rs13397	X	153248248	A	0.12	1.13

## Sheet: Table S6
Table S6. Prioritized variants in complex autoimmune disease loci. Lead variants of independent association signals, prioritized variants, and ReportedGene representing each signal were obtained from the PMIDs shown. Method column indicates the variant fine-mapping approach that was used. LocusNumber represents variants that are located within 500kb to each other and is consistent across Tables S…
PMID	Disease	ReportedGene	Cytoband	LocusNumber	GWASLeadVariant	GWASLeadVariantChr	GWASLeadVariantPos	Method	PrioritizedVariants
28658209	UC	PLCH2,PANK4,TNFRSF14,FAM213B,MMEL1,HES5,TTC34	1p36.32	Locus_2	rs2495365	1	2498027	Statistical	rs2495365,rs143280171,rs7515633,rs2147905,rs10910089,rs7550231,rs10910090,rs2234161,rs8725,rs6667605,rs2985858,rs138680782,rs2477678,imm_1_2476777,rs6672381,rs1555791,rs11577783,rs1974044,rs61054170,rs2257763,rs2495366,imm_1_2483213,imm_1_2483520,rs10797433,rs2016175,rs10797434,rs4486391,rs4074789,rs146090614,rs4648648,rs10797439,rs4422947,rs4073286,rs10797440,rs10910107,rs4445406,rs10797438,rs10…
26189819	RA		1p36.32	Locus_2	rs2843401	1	2528133	Integrative	rs187339910
23143596	RA	MMEL1	1p36.32	Locus_2	rs2843401	1	2528133	Statistical	rs2843401,rs2260976,rs2843402,rs2764842,rs34705971,rs2843404,rs3748818,rs2764848,rs3748819,rs10752747,rs2985855,rs6689711,rs6682043,rs745368,rs141426426,rs139552946,rs193231151,rs187759598,rs2985859,rs34791736,rs199913369,rs3001837,rs867435,rs2985857,rs6424092,rs876938,rs10910098,rs10910099,rs72644697,rs60520190,rs11585048,rs10797435,rs6664969,rs35090174,rs4648562,rs4648563,rs78506337,rs184574713…
23698362	MS	TNFRSF14	1p36.32	Locus_2	rs4648356	1	2709164	Statistical	rs4648356,rs10909839,rs897628,rs60389769,rs6666430,rs897625,rs897624,rs2100574,rs4648448,rs201062007,rs199671872,rs11516513,rs28486014,rs28729890,rs56822453,rs28774982,rs4648665,rs9970196,rs28690427,rs4648565,rs6666788,rs12752515,rs6698817,rs4648564,rs28532547,rs35955733,rs4648659,rs4648657,rs12730932,rs12748729,rs6668149,rs6422657,rs7523364,rs7364820,rs7368105,rs7368072,rs28568531,rs12146058,rs1…
26075791	CD		1p36.23	Locus_3	rs2797685	1	7879063	Integrative	rs2797685
28658209	IBD	ERRFI1,TNFRSF9,PARK7	1p36.23	Locus_3	rs36016881	1	8051241	Statistical	rs36016881,rs67717282,rs60094536,chr1:8059336,rs111875777,rs12750531,rs2294889,rs12735338,rs3215549,rs12727642,rs10489450,rs72634258,rs12736494,rs7539255,rs17367289,rs3766606,rs35223180,rs34501555,rs12745223,rs71639211,rs12748993,rs12753070,rs34823376,rs34466510,rs34196683,rs17523802,rs4908724,rs141939735,rs161802,rs1883679,rs36076520,rs12730860,rs28624,rs2050198,rs35675666,rs6577459,rs397349,rs7…
23143596	RA	PADI4	1p36.13	Locus_4	rs2240336	1	17674402	Statistical	rs2240336,rs6683037,rs35210719
28658209	UC	OTUD3,RNF186,TMCO4	1p36.13	Locus_5	rs4655215	1	20137714	Statistical	rs4655215,rs10799838
24068945	UC	RNF186	1p36.13	Locus_5	rs41264113	1	20141405	Statistical	rs41264113,rs75270523
28658209	UC	OTUD3,RNF186,TMCO4	1p36.13	Locus_5	rs3806308	1	20142866	Statistical	rs3806308,rs10917548,rs10917547,rs3806306,rs12128452,rs3806310,rs3820333,rs3820328
24068945	UC	RNF186,OTUD3,PLA2G2E	1p36.13	Locus_5	rs6426833	1	20171860	Statistical	rs6426833,rs10737481,rs7523442
28658209	UC	OTUD3,RNF186,TMCO4	1p36.13	Locus_5	rs6426833	1	20171860	Statistical	rs6426833,rs7523442
25363779	PSO		1p36.11	Locus_6	rs4649203	1	24519920	Statistical	rs4649203
23698362	PSO	RUNX3	1p36.11	Locus_7	rs61774731	1	25269355	Statistical	rs61774731,rs61774732
23143596	RA	POU3F1	1p34.3	Locus_8	rs883220	1	38616871	Statistical	rs883220,rs12131057,rs2045793,rs2045791,rs7544568,rs7540342,rs7553012,rs12140275,rs2085993
28658209	UC		1p31.3	Locus_10	rs13376554	1	67595108	Statistical	rs13376554,rs77258390,rs114370420,rs115776568,rs143577520,rs78917656,rs117282985,rs76436269,rs12566159,rs78377598,rs139061890,rs117633859,rs78597810,rs78865162,rs34017352,rs12561798,rs12563505,rs6693659,rs12568393,rs12564219,rs17129680,rs11352563,rs117301158,rs115009271
24068945	UC	IL23R	1p31.3	Locus_10	rs76418789	1	67648596	Statistical	rs76418789
21983784	IBD	IL23R	1p31.3	Locus_10	rs76418789	1	67648596	Statistical	rs76418789
28658209	CD	IL23R	1p31.3	Locus_10	rs76418789	1	67648596	Statistical	rs76418789,rs180878168
28658209	IBD	IL23R	1p31.3	Locus_10	rs2019262	1	67679990	Statistical	rs2019262,rs7517847,rs11576518,rs2863210
21983784	IBD	IL23R	1p31.3	Locus_10	rs11465804	1	67702526	Statistical	rs11465804,rs80174646,rs11488194,rs148170789,rs140953244,rs7551201,rs6701313,rs112106127,rs41494046,rs79755370,rs11209026,rs78254060,rs11581607,rs75328060,rs77319898,rs113935720,rs9988642,rs7547569,rs79866453,rs111379368,rs143913286,rs11583760,rs144434064,rs149798029,rs151278615,rs113155999
28658209	CD	IL23R	1p31.3	Locus_10	rs41313262	1	67705900	Statistical	rs41313262
24068945	UC	IL23R	1p31.3	Locus_10	rs41313262	1	67705900	Statistical	rs41313262,rs149599425,rs138579002,rs148073429
21983784	IBD	IL23R	1p31.3	Locus_10	rs41313262	1	67705900	Statistical	rs41313262,rs149599425,rs138579002,rs148073429
24068945	UC	IL23R	1p31.3	Locus_10	rs11209026	1	67705958	Statistical	rs11209026,rs11581607,rs79755370,rs113935720,rs80174646,rs11488194,rs11465804,rs148170789,rs140953244,rs7551201,rs6701313,rs112106127,rs41494046,rs7547569,rs79866453,rs111379368,rs143913286,rs11583760,rs144434064,rs149798029,rs151278615,rs113155999,rs78254060,rs75328060,rs77319898
26887945	IBD	IL23R	1p31.3	Locus_10	rs11209026	1	67705958	FunctionalExp	rs11209026
26887945	IBD	IL23R	1p31.3	Locus_10	rs11209026	1	67705958	FunctionalExp	rs41313262
26887945	IBD	IL23R	1p31.3	Locus_10	rs11209026	1	67705958	FunctionalExp	rs76418789
28658209	IBD	IL23R	1p31.3	Locus_10	rs11581607	1	67707690	Statistical	rs11581607,rs113935720,rs11209026
25363779	CD		1p31.1	Locus_11	rs17391694	1	78623626	Statistical	rs17391694
25363779	CD		1p13.2	Locus_15	rs6679677	1	114303808	Statistical	rs6679677
26189819	RA		1p13.2	Locus_15	rs2476601	1	114377568	Integrative	rs2476601
28658209	CD	PTPN22	1p13.2	Locus_15	rs2476601	1	114377568	Statistical	rs2476601,rs6679677
23143596	RA	PTPN22	1p13.2	Locus_15	rs2476601	1	114377568	Statistical	rs2476601,rs6679677
21983784	IBD	PTPN22	1p13.2	Locus_15	rs2476601	1	114377568	Statistical	rs2476601,rs6679677
19264985	T1D	PTPN22	1p13.2	Locus_15	rs2476601	1	114377568	Statistical	rs2476601,rs6679677
25363779	VIT		1p13.2	Locus_15	rs2476601	1	114377568	Statistical	rs2476601
25363779	T1D		1p13.2	Locus_15	rs2476601	1	114377568	Statistical	rs2476601
21983784	IBD	PTPN22	1p13.2	Locus_15	rs72650671	1	114380914	Statistical	rs72650671,rs199947324,rs116550343,rs114202211,rs116516789,rs115474504
30006149	MS	CD58	1p13.1	Locus_16	rs1335532	1	117100957	FunctionalExp	rs1335532
23143596	RA	CD2	1p13.1	Locus_16	rs798000	1	117280696	Statistical	rs798000
28067908	IBD	RORC	1q21.3	Locus_17	rs4845604	1	151801680	Statistical	rs4845604
23143596	RA	IL6R	1q21.3	Locus_18	rs2228145	1	154426970	Statistical	rs2228145,rs4129267,rs12133641,rs12126142,rs61812598,rs12730935,rs12404936,rs12403159,rs7529229,rs7512646,rs201517815,rs4537545,rs4576655,rs371363583,rs11265613,rs4845373,rs12730036,rs12753254,rs6664201,rs4453032,rs4393147,rs4845622,rs4845621,rs7521458,rs7518199,rs4845620,rs56383622,rs4845623,rs4845372,rs34722852,rs6684439
28658209	CD	MUC1,DPM3,TRIM46,EFNA4,ADAM15,SLC50A1,DCST1,EFNA1,THBS3,ZBTB7B,MTX1,KRTCAP2,EFNA3,DCST2	1q22	Locus_19	rs11264305	1	155033572	Statistical	rs11264305,rs11264304,rs11589479,rs4745,rs4390169,rs4971077
28067908	CD	SLAMF8	1q23.2	Locus_21	rs34687326	1	159799910	Statistical	rs34687326
21983784	IBD	CD244,ITLN1,ITLN2	1q23.3	Locus_22	rs2274910	1	160852046	Statistical	rs2274910,rs2274909,rs6427552,rs2274908,rs2274907,rs10908808,rs6427551,rs7532133,rs2236515,rs4656957,rs2274905,rs3820094,rs3766359,rs3766358,rs3766357,rs3766356,rs35214362,rs6667400,rs6703406,rs7524351,rs6427550,rs4656956,rs4656955,rs17387157,rs34067571,rs1333062,rs12409609,rs4656953,rs6671490,rs4656951,rs2039415,rs2297559,rs4656958,rs3818724,rs6427553,rs7411035,rs144153713,rs11578752,rs11344819,…
28658209	UC	LY9,CD244,ITLN1,FCGR2C	1q23.3	Locus_22	rs6427553	1	160855813	Statistical	rs6427553,rs3818724,rs147050374,rs6658416,rs1333062,rs6703406,rs34067571,rs4656958,rs3766356,rs17387157,rs4656955,rs7532133,rs6667400,rs35214362,rs2039415,rs3766359,rs3766357,rs2297559,rs7524351,rs12409609,rs2274909,rs2274907,rs2274905,rs6427551,rs10908808,rs2274908,rs6671490,rs6427550,rs4656953,rs11578752,rs6427552,rs2274910,rs3820094,rs4656956,rs4656957,rs7411035,rs2236515
23143596	RA	FCGR2A	1q23.3	Locus_23	rs10494360	1	161475750	Statistical	rs10494360,rs9427397,rs9427398,rs9427065,rs34961491,rs61802846,rs137891701,rs867624,rs12746613,rs12722986,rs10494359,rs9427399,rs7515174,rs11291975,rs7539468,rs9427400,rs7532275,rs7518087,rs6671753,rs11464104,rs7529225,rs7552317,rs7529425,rs11810143,rs35406997,rs373579
24068945	UC	FCGR2A,FCGR2C	1q23.3	Locus_23	rs1801274	1	161479745	Statistical	rs1801274,rs4657041,rs6658353,rs6671847,rs12139150,rs7551957
28658209	IBD	FCGR2A,FCGR3A,HSPA6	1q23.3	Locus_23	rs1801274	1	161479745	Statistical	rs1801274,rs4657041,rs6671847,rs7551957,rs12139150,rs6658353
31672989	SS	CD247	1q24.2	Locus_24	rs2056626	1	167420425	Statistical	rs2056626
28658209	CD		1q24.3	Locus_25	rs7517810	1	172853460	Statistical	rs7517810,rs10489276,rs2187892,rs2157454,rs7527462,rs9286879,rs2157453,rs4916283,rs68143871,rs199766409,rs4916285,rs11448328,rs10912490,rs79272738,rs6425143,rs2213745,rs2213742,rs6704109,rs199854658,rs6425145,rs10912488,rs12739009,rs12021711,rs2213744,rs6425146,rs12047983,rs6661686,rs6672776,rs11421316,rs12403628,rs12411259,rs12037853
25363779	SLE		1q25.1	Locus_26	rs2205960	1	173191475	Statistical	rs2205960
26075791	CD		1q31.2	Locus_27	rs10801047	1	191559356	Integrative	rs6665749
23698362	T1D	RGS1	1q31.2	Locus_28	rs1323292	1	192541021	Statistical	rs1323292,rs2984919,rs1359062,rs1547624,rs1323296,rs1323297,rs2816315,rs2816316,rs2760528,rs2760527,rs35216485,rs4636437,rs2816317,rs1359063,rs2984920,rs7535818,rs2760521,rs3011685,rs4658054,rs2816305,rs1323298,rs10709521,rs9804163,rs9803887,rs9803778,rs10630758,rs9427559,rs2760524,rs2760522,rs11328190
23698362	MS	RGS1	1q31.2	Locus_28	rs1323292	1	192541021	Statistical	rs1323292,rs2984919,rs1359062,rs1547624,rs1323296,rs1323297,rs2816315,rs2816316,rs2760528,rs2760527,rs35216485,rs4636437,rs2816317,rs1359063,rs2984920,rs7535818,rs2760521,rs3011685,rs4658054,rs2816305,rs1323298,rs10709521,rs9804163,rs9803887,rs9803778,rs10630758,rs9427559,rs2760524,rs2760522,rs11328190
28658209	IBD	CRB1,DENND1B	1q31.3	Locus_29	rs2488397	1	197701279	Statistical	rs2488397,rs2488398,rs16841904,rs16841912,rs2477077,rs10922218,rs114188880,rs12131588,rs71631900,rs201599640,rs12748009,rs12724239,rs2488393,rs34520588,rs11583319,rs17641524,rs2477059,rs67236816,rs2488389,rs2042097,rs12117045,rs12118913,rs10737693,rs1539414,rs1573100,rs2488401,rs12068290,rs4316387,rs35939830,rs138522538,rs12134279,rs12092948,rs12354257,rs6682968,rs71569514,rs12123169
23143596	RA	PTPRC	1q31.3-q32.1	Locus_30	rs2014863	1	198809601	Statistical	rs2014863,rs6427753,rs10158731,rs6671909,rs6427751,rs34500075,rs984294,rs1885744,rs1359020,rs10489688,rs1322921,rs2011089,rs111300833
24068945	UC	C1orf106,KIF21B	1q32.1	Locus_31	rs151062294	1	200875037	Statistical	rs151062294,rs72749142,rs12138260,rs41267497
28658209	IBD	CAMSAP2,KIF21B,GPR25,CACNA1S,C1orf106	1q32.1	Locus_31	rs12132298	1	200875095	Statistical	rs12132298,rs12132349,rs59655222,rs35730213,rs12131796,rs7554511,rs41299637,rs55838263,rs7522462,rs12126806,rs55757739,rs12122721,rs12140420,rs11583546,rs35008389,rs3208703,chr1:200931748,rs12142704,rs7539693,rs10494828,rs66638731,rs11580823,rs55862304
21983784	IBD	C1orf106/INAVA,KIF21B	1q32.1	Locus_31	rs11584383	1	200935866	Statistical	rs11584383,rs3208703,rs113307843,rs34873729,rs12118735,rs7539693,rs10494828,rs12140420,rs35008389,rs12126806,rs55757739,rs11589573,rs11580823,rs12122721,rs11586763,rs55862304,rs17419032,rs296563,rs2297909,rs10920084,rs34034547,rs7535723,rs12142704,rs6427868,rs72749166,rs169850,rs11583328,rs11576681,rs6701496,rs57228721,rs67602696,rs12122809,rs11579874,rs11583546,rs905634,rs10800746,rs965321,rs107…
23698362	T1D	IL10	1q32.1	Locus_32	rs3024505	1	206939904	Statistical	rs3024505,rs3024495,rs3024493,rs3122605
23698362	CD	IL10	1q32.1	Locus_32	rs3024505	1	206939904	Statistical	rs3024505,rs3024495,rs3024493,rs3122605
28658209	IBD	IL19,MAPKAPK2,IL10	1q32.1	Locus_32	rs3024493	1	206943968	Statistical	rs3024493,rs3024505
28658209	IBD	IL19,MAPKAPK2,IL10	1q32.1	Locus_32	rs6702254	1	206964952	Statistical	rs6702254,rs6689179,rs885334,rs11119564
25363779	CD		2p23.3	Locus_35	rs1728918	2	27635463	Statistical	rs1728918
21983784	IBD	GCKR	2p23.3	Locus_35	rs780094	2	27741237	Statistical	rs780094,rs780093,rs11336847,rs1260326,rs4665972,rs11127048,rs780095,rs780096,rs373060500,rs1260334,rs1260333,rs1313566
28658209	CD	THADA	2p21	Locus_36	rs77981966	2	43777964	Statistical	rs77981966,rs77059113,rs77101426,rs78572881,rs77972916,rs77552263,rs183381538
23143596	RA	REL	2p16.1	Locus_37	rs34695944	2	61124850	Statistical	rs34695944,rs67574266,rs13031721,rs76659990,rs140938600,rs13019590,rs55963299,rs13017599,rs56232022,rs12466919,rs62149417,rs62149416,rs200662264,rs35878604,rs13031237,rs62149419,rs34518355,rs138204386,rs13026755,rs145711306
24068945	UC	PUS10,REL	2p16.1	Locus_37	rs7608910	2	61204856	Statistical	rs7608910,rs4560096,rs7596362,rs7608697,rs67927699,rs13003464,rs1962449,rs112401990,rs55776317,rs6754346,rs10191951,rs10191548,rs11345056,rs10182512,rs10195112
28658209	IBD	PUS10,PEX13,REL	2p16.1	Locus_37	rs7608910	2	61204856	Statistical	rs7608910,rs4560096,rs7608697,rs67927699,rs7596362,rs13003464,rs112401990
23143596	RA	REL	2p16.1	Locus_37	rs78404002	2	61466603	Statistical	rs78404002,rs80021043,rs17008218,rs75074590,rs17009924,rs139999248
28658209	CD		2p15	Locus_38	rs11679753	2	62552321	Statistical	rs11679753,rs13024541,rs6752313,rs10865331,rs36059714,rs12467814,rs4672505,rs6759003,rs11687879,rs12991188,rs9309343,rs4672503,rs13001372,rs4672507,rs6759298,rs200518533
23143596	RA	SPRED2	2p14	Locus_39	rs6546146	2	65556324	Statistical	rs6546146,rs4671127,rs955903,rs11126034,rs7584295,rs11695373,rs11684155,rs35695479,rs906577,rs11126035,rs11673956,rs11673987,rs1858036,rs1858037,rs5831752,rs74313386,rs34726276,rs6715061,rs871974,rs6727013,rs4671658,rs72250778,rs149694805,rs148829614,rs953312,rs9789444,rs1553675,rs67817304,rs5831748,rs4671659,rs4671660,rs12612780,rs67453645,rs78473845,rs35470201,rs57913336,rs61226353,rs67404371,r…
28658209	UC	SPRED2	2p14	Locus_39	rs11675538	2	65686461	Statistical	rs11675538,rs1344891,rs4671666,rs1437461,rs7562559,rs2043724,rs7577452,rs1370394,rs12614851,rs1437462,rs4671663,rs11126039,rs934731,rs6747510,rs12993075,rs7574025,rs10178776,rs34888767,rs67794735,rs11692813,rs35839762,rs963539,rs11126037,rs6546150,rs6755006,rs6755128,rs11126038,rs10190233,rs11694714,rs75219850
23143596	RA	AFF3	2q11.2	Locus_41	rs10209110	2	100672692	Statistical	rs10209110,rs6714788,rs7582731,rs11294819,rs2576678,rs13421952,rs200991952,rs10211595,rs1821829,rs201473263,rs6749757,rs6733895,rs2871326,rs34548598,rs12995420,rs1115910,rs7605430,rs11123805,rs961788,rs12997584,rs1062143,rs376123598,rs11694875,rs6732141,rs7565967,rs1561230,rs11885529,rs7575877,rs6743875,rs11123811,rs12712065,rs11685341,rs2309752,rs7608424
21983784	IBD	IL18RAP,IL18R1	2q12.1	Locus_42	rs1558619	2	102931550	Statistical	rs1558619,rs1558620,rs13020793,rs10191914,rs10189202,rs1558622,rs1968171,rs4613307,rs1968170,rs11123918,rs10182639,rs11685480,rs11690443,rs12712136,rs4142132,rs1420088,rs11123920,rs4090473,rs11679900,rs11676075,rs11123921,rs12992762,rs146206842,rs150027471,rs7565653,rs1420090,rs35727090,rs76520363,rs4399750,rs76278109,rs1420091,rs138087973,rs76498201,rs12996772,rs1420102,rs12466380,rs12712140,rs1…
28658209	IBD	IL1RL1,IL18R1	2q12.1	Locus_42	rs13001325	2	102939036	Statistical	rs13001325,rs12479210,rs1420104,rs13019081,rs1420101,rs950880,rs13020553,rs13001714,rs12470864,rs12712142,rs1420098,rs6543119,rs12987977,rs2287037,rs12999364,rs1882348
23698362	CD	IL18R1,IL18RAP	2q12.1	Locus_42	rs2058660	2	103054449	Statistical	rs2058660,rs2058658,rs4851009,rs6746271,rs2110734,rs11677107,rs2110735,rs1558652,rs6543134,rs2041756,rs1558650,rs4851584,rs6716784,rs6713618,rs6755786,rs2160232,rs6734736,rs6708413,rs11694658,rs4851586,rs11378157,rs35711445,rs6543137,rs2272129,rs11377261,rs7559479,rs7603250,rs2272128,rs3817465,rs3755267,rs3755268,rs917997,rs72546835,rs142862472,rs4851587,rs4851588,rs1420106,rs6757276,rs4070554,rs…
21983784	IBD	IL18RAP	2q12.1	Locus_42	rs143081976	2	103068420	Statistical	rs143081976
25363779	VIT		2q24.2	Locus_44	rs2111485	2	163110536	Statistical	rs2111485
19264985	T1D	IFIH1	2q24.2	Locus_44	rs1990760	2	163124051	Statistical	rs1990760,rs2111485
25363779	T1D		2q24.2	Locus_44	rs1990760	2	163124051	Statistical	rs1990760
19264985	T1D	IFIH1	2q24.2	Locus_44	rs35732034	2	163124596	Statistical	rs35732034,rs77088072,rs79854652,rs79190884,rs75812972
28658209	UC	FAP,IFIH1	2q24.2	Locus_44	rs35667974	2	163124637	Statistical	rs35667974
19264985	T1D	IFIH1	2q24.2	Locus_44	rs35667974	2	163124637	Statistical	rs35667974,rs78456138,rs141102226,rs142647938
19264985	T1D	IFIH1	2q24.2	Locus_44	rs35744605	2	163134090	Statistical	rs35744605
19264985	T1D	IFIH1	2q24.2	Locus_44	rs35337543	2	163136505	Statistical	rs35337543,rs72871627,rs72870414,rs72870410,rs56179129,rs41268647,rs56405894,rs72879266
25363779	PSO		2q24.2	Locus_44	rs17716942	2	163260691	Statistical	rs17716942
31672989	SS	STAT4	2q32.3	Locus_46	rs3821236	2	191902758	Statistical	rs3821236
23698362	CD	STAT4	2q32.3	Locus_46	rs1517352	2	191931464	Statistical	rs1517352,rs13017460,rs3024847,rs72913156,rs34946552,rs4853457
23143596	RA	STAT4	2q32.3	Locus_46	rs3024921	2	191943272	Statistical	rs3024921,rs932169
31672989	SS		2q32.3	Locus_46	rs4853458	2	191959489	Statistical	rs4853458,rs7568275
30013183	JIA	STAT4	2q32.3	Locus_46	rs7574865	2	191964633	FunctionalExp	rs10181656
23143596	RA	STAT4	2q32.3	Locus_46	rs7574865	2	191964633	Statistical	rs7574865,rs7568275,rs4853458,rs10181656,rs7582694,rs4274624,rs141442738,rs11889341,rs4853459,rs139605600,rs8179673,rs10174238,rs12612769,rs71030323
30013183	JIA	STAT4	2q32.3	Locus_46	rs7574865	2	191964633	FunctionalExp	rs8179673
28658209	CD	STAT4	2q32.3	Locus_46	rs12463658	2	191965344	Statistical	rs12463658,rs1517352,rs11691317,rs13006509,rs11693480,rs16833249,rs6736175,rs13017460
28658209	UC		2q33.1	Locus_48	rs9941524	2	199499443	Statistical	rs9941524,rs6434978,rs12105585,rs11893063,rs1878671,rs34119476,rs10569292,rs17229285,rs138728633,rs67434847,rs6434979,rs1356485,rs34349601,rs1356493,rs10931828,rs114358333,rs6757941,rs146211385,rs7578102,rs114125694,rs140269795,rs1850569,rs74860168,rs79993383,rs6434980,rs7601848,rs12693859,rs1455334,rs12693854,rs1878668,rs1455344,rs146710164,rs11897530,rs1455335,rs17229432,rs66729503,rs7420621,rs…
28658209	UC		2q33.1	Locus_48	rs17229679	2	199560757	Statistical	rs17229679,rs75049144
24068945	UC	SATB2	2q33.1	Locus_48	rs62180181	2	199852010	Statistical	rs62180181,rs6752114,rs62180180,rs9646828,rs1824103,rs62178844,rs1840750,rs62180179,rs2345172,rs2345171,rs4453634,rs1379011,rs1456536,rs17242784,rs6759845,rs62180182,rs35913038,rs11427617,rs9646829,rs62178839,rs62178838,rs12478558,rs6712573,rs4675234,rs74993487,rs149893481,rs12468687,rs1598656,rs12473108,rs12472442,rs4444454,rs3916066,rs3913345,rs12465722,rs62180224,rs12474334,rs17182856,rs124669…
23143596	RA	CD28,CTLA4	2q33.2	Locus_50	rs55686954	2	204586515	Statistical	rs55686954,rs117701653
26189819	RA		2q33.2	Locus_50	rs1980422	2	204610396	Integrative	rs12693993
23143596	RA	CD28,CTLA4	2q33.2	Locus_50	rs1980422	2	204610396	Statistical	rs1980422,rs1980421,rs7422494,rs7426056,rs7588874,rs67895606,rs147080309,rs11681201,rs4673266,rs231389,rs13429019,rs57191141,rs3116494,rs4675363,rs4675361,rs11677109,rs3116493,rs3115965,rs3116499,rs3116488,rs5837875
23698362	T1D	CD28,CTLA4,ICOS	2q33.2	Locus_50	rs3087243	2	204738919	Statistical	rs3087243,rs11571316,rs1024162,rs11571291,rs11571293,rs231811,rs11571304,rs231804,rs13033315,rs2882972,rs114019067,rs116604011,rs2882971,rs112783914,rs1863800,rs12990970,rs35702010,rs34461055,rs34050244,rs61272514,rs60306514,rs13030124,rs1968351,rs144115812,rs6745050,rs11571302,rs7565213,rs11571297,rs231806,rs11393378,rs34636506,rs370053323,rs960792,rs7600322,rs6748358,rs1427678,rs13010492,rs1726…
23143596	RA	CTLA4	2q33.2	Locus_50	rs11571302	2	204742934	Statistical	rs11571302,rs7565213,rs11571297,rs3087243,rs960792,rs7600322,rs6748358,rs1427678,rs13010492,rs17268364,rs11571316,rs1024162,rs11571291,rs11571293,rs231811,rs11571304,rs231804,rs13033315,rs2882972,rs114019067,rs116604011,rs2882971,rs112783914,rs1863800,rs12990970,rs35702010,rs34461055,rs34050244,rs61272514,rs60306514,rs13030124,rs1968351,rs144115812,rs6745050,rs231806,rs11393378,rs34636506,rs11338…
28067908	UC		2q36.3	Locus_53	rs1811711	2	228670476	Statistical	rs1811711
28658209	CD	SP110,SP140L,SP140	2q37.1	Locus_54	rs35256947	2	231161026	Statistical	rs35256947,rs34004493,rs12694846,rs6710297,rs7423615,rs2396744,rs13426106,rs10498246,rs9989899,rs9989735,rs34855578,rs1946410,rs7557418,rs9989835,rs7563433,rs28445040,rs13385151,rs35857956,rs13397985,rs720977,rs28693552,rs66642167,rs6743984,rs13399920,rs6716753,rs6707578,rs6436922,rs13403849,rs7582543,rs2303542,rs10933330
28658209	CD	INPP5D,ATG16L1,SAG	2q37.1	Locus_55	rs6752107	2	234161448	Statistical	rs6752107,rs6738490,rs11680130,rs11680089,rs3792111,rs35300242,rs6705964,rs6745825,rs10199278,rs6431654,rs56227616,rs12994997,rs55835501,rs12162308,rs2241879,rs13391356,rs10164737,rs56049444,rs35352766,rs34123137,rs6431661,rs10210302,rs6431660,rs12692254,rs10165561,rs2289474,rs10167613,rs2289472,rs35174053,rs2241880,rs3828309,rs3792112,rs6708373,rs10196794,rs10203952
21983784	IBD	ATG16L1,SP110,SP140	2q37.1	Locus_55	rs3828309	2	234180410	Statistical	rs3828309,rs3792111,rs2289474,rs2289472,rs12994971,rs2241880,rs2241879,rs2241878,rs3792112,rs35352766,rs13009506,rs12994997,rs10165561,rs6708373,rs12162308,rs13391356,rs55926010,rs140643155,rs10164737,rs10196794,rs34123137,rs6431661,rs6431660,rs6758787,rs6705964,rs6745825,rs6431654,rs6738490,rs6752107,rs12692254,rs3792109,rs3792108,rs36001488,rs3816234,rs10199278,rs2289477,rs10210302,rs56227616,r…
28658209	UC	CAPN10,GPR35,AQP12B,SP110,SP140	2q37.3	Locus_57	rs4676408	2	241574401	Statistical	rs4676408
25363779	UC		2q37.3	Locus_57	rs4676406	2	241579108	Statistical	rs4676406
28658209	CD		3p24.3	Locus_58	rs73178598	3	18805211	Statistical	rs73178598,rs11919315,rs148577181,rs57630709,rs57898039,rs73178602,rs73178563,rs11711121,rs73178597,rs76447456,rs73180609,rs4128758,rs201477544,chr3:18770057,rs4128757,rs35709387,rs11919236,rs35885806,rs34874684,rs34563045,rs34748598,rs11718328,rs34834433,rs71055033,rs4257569,rs34599998,rs73172355,rs66486067,rs4256159,rs59741663,rs4626115,rs73178580,rs3935033,rs4073490,rs4128756,rs11713774,rs1506…
26189819	RA		3p24.1	Locus_59	rs3806624	3	27764623	Integrative	rs1874198
25363779	MS		3p22.3	Locus_60	rs116135711	3	33072469	Statistical	rs116135711
28658209	CD		3p21.31	Locus_63	rs149010539	3	49686084	Statistical	rs149010539,rs142690032,chr3:49711430,rs11706166,rs11713251,rs75066279,rs4541435,rs11709076,rs76598583,rs11719729,rs116046827,rs139539051,rs116285936,rs142656174,rs11711300,rs11716895,rs145820576,rs116780602,rs115229061,rs11709546,rs114743756,rs115475663,rs200188442,rs11713325
24068945	UC	MST1,MST1R	3p21.31	Locus_63	rs1131095	3	49714225	Statistical	rs1131095,rs11130213,rs13093385,rs9822268,rs13085791,rs9823546,rs9882740,rs9858542,rs9852529,rs9836291,rs11718165,rs9858213,rs11709525,rs34762726,rs6770670,rs13316695,rs9812791,rs4283605,rs2172252,rs3197999,rs11710037,rs9862080,rs9824092,rs1873625,rs6803222,rs9837341,rs11272058,rs9833611,rs7614725,rs9827708,rs11921590,rs11917431,rs13064576,rs147141470,rs11720597,rs9875617,rs9811982,rs71324979,rs3…
28658209	IBD	MST1	3p21.31	Locus_63	rs3197999	3	49721532	Statistical	rs3197999,rs9836291,rs9858542,rs13085791,rs9284886,rs9823546,rs11718165,rs1131095,rs13316695,rs11709525,rs2172252,rs11130213,rs34762726,rs35999162,rs139121874,rs9822268,rs6770670,rs2003485,rs62257843,rs9812791,rs11130254,rs4283605,rs5020620,rs139453136,rs1873625,rs6786055,rs112742538,rs11710037,rs9824092,rs56116307,rs9852529,rs9862080,rs62260815,rs9858213,rs9837341,rs6803222,rs35355910,rs9882740,…
23143596	RA	DNASE1L3	3p14.3	Locus_65	rs35677470	3	58183636	Statistical	rs35677470,rs139325797
25363779	MS		3q12.3	Locus_66	rs771767	3	101748638	Statistical	rs771767
31672989	SS	CD80,ARHGAP31,POGLUT1	3q13.33	Locus_68	rs9884090	3	119116150	Statistical	rs9884090
23698362	MS	IL12A	3q25.33	Locus_72	rs1014486	3	159691112	Statistical	rs1014486
25363779	MS		3q25.33	Locus_72	rs1014486	3	159691112	Statistical	rs1014486
26075791	MS		3q25.33	Locus_72	rs564976	3	159729059	Integrative	rs485789
28067908	CD	LPP	3q28	Locus_73	rs56116661	3	188401160	Statistical	rs56116661
31672989	SS		4p16.3	Locus_74	rs11724804	4	965779	Statistical	rs11724804,rs13101828
23143596	RA	RBPJ	4p15.2	Locus_75	rs932036	4	26090862	Statistical	rs932036,rs4473645,rs16878091,rs17630466,rs35944082,rs10517086,rs34185821,rs6448432,rs12506688,rs874040,rs7441808,rs6448434,rs34046593,rs6848239,rs34897565,rs11933540,rs36020664,rs36110812,rs6825116,rs7668577,rs79004320,rs7673206,rs35844597,rs35858516,rs10688287
25363779	CD		4q24	Locus_78	rs13126505	4	102865304	Statistical	rs13126505
28658209	CD	BANK1	4q24	Locus_78	rs1813006	4	103001649	Statistical	rs1813006,rs6855246,rs34592089,rs13109404,rs13113094,rs12331595,rs13126505,rs80136231,rs4295265,rs13136118,rs3733197,rs13125328,rs6856202,rs199914135,rs34210876,rs34166099,rs28625045,rs4698839,rs9999440,rs4463068,rs7679882,rs3974650,rs3974649,rs11097760,rs13434472,rs13108400,rs10600502,rs10016018,rs2216546,rs11736568,rs4639076,rs11097761,rs6816787,rs13107612,rs5860695,rs2052445,rs13106926,rs15062…
23698362	PSO	IL2,IL21	4q27	Locus_80	rs72669160	4	123457779	Statistical	rs72669160
23698362	CD	IL2,IL21	4q27	Locus_80	rs62324212	4	123560939	Statistical	rs62324212
24068945	UC	CEP72,TPPP	5p15.33	Locus_81	rs72704802	5	554211	Statistical	rs72704802,rs28563961,rs28576812,rs12522303,rs12521988,rs146286387,rs17497684,rs72706606,rs12519763,rs72706608,rs12521051,rs17563576,rs4957056,rs72706611,rs72706612,rs4527146,rs72706610,rs72704799,rs72704791,rs72703026,rs145392957,rs4081846,rs4081847,rs55955015,rs4957053,rs111352378,rs72703034,rs149643284,rs7443550,rs4245972,rs72703042,rs58015612,rs56216231,rs56278696,rs56350081,rs12522140,rs1251…
28658209	CD		5p13.1	Locus_83	rs17225380	5	40274799	Statistical	rs17225380,rs1812445,rs138526127,rs12516122,rs72748452,rs112135672,rs56258536,rs72748448,rs17823187,rs58791712,rs55837290,rs1960705,rs114688187,rs17224842,rs72748454,rs72748455,rs12514517,rs72748451,rs2371680,rs6883051,rs17823403,rs34207756,rs143537112,rs72748458,rs12518810,rs68194628,rs1981843,rs971212,rs1478904,rs5867506,rs11310773,rs55686479,rs78705872,rs12520534,rs17225282,rs4957262,rs1445010…
21983784	IBD	PTGER4	5p13.1	Locus_83	rs4613763	5	40392728	Statistical	rs4613763,rs2371685,rs10512735,rs6897633,rs12187530,rs1124233,rs11749040,rs17826145,rs11738106,rs895123,rs17234657,rs6879283,rs6883975,rs1373694,rs142248177,rs6896243,rs17227583,rs56244034,rs146646093,rs56243801,rs116437514,rs143543980,rs140935661,rs73082864,rs11743463,rs73082842,rs73082840,rs6889364,rs73099741,rs13183025,rs140597306,rs150854215,rs114616683,rs11741377,rs73099728,rs348604,rs348603…
28658209	CD		5p13.1	Locus_83	rs7711427	5	40414886	Statistical	rs7711427,rs397897680
28658209	CD		5p13.1	Locus_83	rs7725052	5	40487270	Statistical	rs7725052,rs9283753,rs7714574,rs7720838,rs10440635,rs4957310,rs4286721,5-40534280-G-INSERTION,rs9687958,chr5:40498522,rs9687948,rs1505992,rs10076944,rs10073277,rs9292782,rs1979937,rs6878874,rs4957317,rs9292781,rs67050643,rs906062,rs2036598,rs10075020,rs10043340,rs1122433,rs7708395,rs1948901,rs1948902,rs2135331,rs10214209,rs4957326,rs6451513,rs6451519,rs7706240,rs1354673,rs4957138,rs13179528,rs117…
23143596	RA	ANKRD55	5q11.2	Locus_84	rs71624119	5	55440730	Statistical	rs71624119,rs10213692,rs10065637,rs6859219,rs6873385
26189819	RA		5q11.2	Locus_84	rs71624119	5	55440730	Integrative	rs72767222
26189819	RA		5q11.2	Locus_84	rs7731626	5	55444683	Integrative	rs7731626
28658209	CD	ANKRD55	5q11.2	Locus_84	rs7731626	5	55444683	Statistical	rs7731626,rs10213692,rs71624119,rs6873385,rs6859219,rs10065637
28658209	CD	TMEM174	5q13.2	Locus_85	rs34804116	5	72539850	Statistical	rs34804116,rs28601666,rs6452898,rs9654421,rs7341037,rs9654420,rs12513457,rs34684391,rs9654415,rs7702331,rs6870798,rs10473935,rs6452899,rs6881396,rs4457052,rs4507470,rs62361398,rs7730504,rs6881883,rs4262084,rs6882248,rs10061469,rs11953937
28658209	CD	LNPEP,ERAP2	5q15	Locus_86	rs7723899	5	96290324	Statistical	rs7723899,rs55770741,rs6556942,rs2548530,rs201109800,rs72107567,rs2548226,rs2549783,rs71226974,rs251340,rs4869313,rs3849749,rs201052946,rs2432141,rs6859168,rs251341,rs5869740,rs27300,rs2927609,rs7719705,rs2548532,rs2910793,rs2859491,rs6873866,rs1216567,rs1363907,rs2549794,rs1363908,rs1216566,rs2351011,rs35304156,rs1160962,rs199497645,rs2762,rs38032,rs1216571,rs9314181,rs27298,rs1423566,rs27998,rs…
23143596	RA	GIN1	5q21.1	Locus_87	rs39984	5	102597292	Statistical	rs39984,rs26234,rs2569018,rs2561482,rs26232,rs376353665,rs28158,rs434830,rs434816,rs375637,rs434294,rs2288788,rs2288787,rs568999,rs411648,rs2569016,rs377192,rs147529003,rs366437,rs35803,rs35802,rs35801,rs2561476,rs2569015,rs26233,rs376286,rs2288786,rs187579,rs2561477,rs1991797,rs28157,rs35797,rs11351744,rs2561479,rs448086,rs556560,rs35804,rs2288789,rs35800,rs402962,rs57644918,rs253755,rs12187443,…
26189819	RA		5q31.1	Locus_89	rs657075	5	131430118	Integrative	rs657075
21983784	IBD	IRF1,P4HA2,PDLIM4,SLC22A4,SLC22A5,ZNF300	5q31.1	Locus_89	rs2188962	5	131770805	Statistical	rs2188962,rs147386065,rs17622378,rs12521868,rs12515180,rs146604341,rs11951091,rs6866614,rs4705950,rs72797303,rs2706396,rs2522052,rs2706403,rs2706336,rs72797306,rs2522057,rs2248116,rs11741255,rs1050152,rs56399423,rs35260072,rs11739135,rs12517950,rs11746555,rs11748193
28658209	CD	SLC22A5,IRF1	5q31.1	Locus_89	rs2188962	5	131770805	Statistical	rs2188962,rs17622378,rs12521868,rs147386065,rs146604341,rs72797303,rs2706396,rs2522057
25363779	JIA		5q31.1	Locus_89	rs6894249	5	131797547	Statistical	rs6894249
28658209	CD	NDFIP1	5q31.3	Locus_90	rs181826	5	141526057	Statistical	rs181826,rs249681,rs7700687,rs6860138,rs6877864,rs1062158,rs249641,rs10062349,rs7709361,rs249643,rs4391200,rs6580228,rs2338821,rs2043280,rs4385236,rs7733850,rs249642,rs7723666,rs7705547,rs4912807,rs6863411,rs7718955,rs10041497,rs6580229,rs3765011,rs12655465,rs11750521,rs413214,rs166079,rs249638,rs6580225,rs10875596,rs2338822,rs12653848,rs6883827,rs4912623,rs13184323,rs6882226,rs6874308,rs10068717…
28658209	IBD	ZNF300,DCTN4,SMIM3,IRGM	5q33.1	Locus_92	rs33993564	5	150226252	Statistical	rs33993564,rs58398445,rs61270113,rs34156253,rs111719118,rs59624008,rs147018773,rs1896707,rs200456431,rs11741515,rs11949375,rs146911522,rs79780973,rs6874560,rs7716903,rs1896708,rs12653039,rs59139331,rs4958425,rs10463307,rs77698001,rs12054923,rs1428552,rs60134818,rs75294883,rs9324660,rs9324659,esv2674934,rs7734928,rs10463240,rs77408218,rs11167518,rs10875560,rs10542952,rs2344181,rs7732643,rs10041072…
19165925	CD	IRGM	5q33.1	Locus_92	rs9637870	5	150227615	FunctionalExp	chr5:150199807-150219807
21278745	CD	IRGM	5q33.1	Locus_92	rs9637870	5	150227615	FunctionalExp	rs10065172
21983784	IBD	IRGM	5q33.1	Locus_92	rs11747270	5	150258867	Statistical	rs11747270,rs7716903,rs7736873,rs10542952,rs7736554,rs7715981,rs10041072,rs1428552,rs1428551,rs35792893,rs1428554,rs1428555,rs6888072,rs6888206,rs9324660,rs10463240,rs10463310,rs60134818,rs7734928,rs112321295,rs73284126,rs61530785,rs7732643,rs7732945,rs58354510,rs6579804,rs60189247,rs1820682,rs6579803,rs10061105,rs2344181,rs4560537,rs59139331,rs10463307,rs11955174,rs11955172,rs11951694,rs11958146…
31672989	SS	TNIP1	5q33.1	Locus_92	rs3792783	5	150455732	Statistical	rs3792783
28658209	CD		5q33.3	Locus_93	rs7725339	5	158777001	Statistical	rs7725339,rs9968642,rs6861973,rs12515766,rs56276983,rs6898844,rs139840232,rs6556412,rs4413517,rs4921485,rs6864071,rs4379175,rs11135059,rs6887695,rs12518457,rs10040411,rs12522665
24068945	UC	IL12B	5q33.3	Locus_93	rs6871626	5	158826792	Statistical	rs6871626
25363779	UC		5q33.3	Locus_93	rs6871626	5	158826792	Statistical	rs6871626
28658209	IBD	IL12B	5q33.3	Locus_93	rs56167332	5	158827769	Statistical	rs56167332,rs6871626
21983784	IBD	IL12B	5q33.3	Locus_93	rs755374	5	158829294	Statistical	rs755374,rs56167332
25363779	PSO		5q33.3	Locus_93	rs12188300	5	158829527	Statistical	rs12188300
28658209	CD	CPEB4,C5orf47	5q35.2	Locus_95	rs6873255	5	173276890	Statistical	rs6873255,rs55696724,rs72810906,rs72812846,rs72812861,rs72810976,rs56163845,rs144869372,rs72810974,rs17694791,rs72810972,rs72812847,rs56364564,rs17696147,rs55993676,rs72812811,rs55850761,rs55924019,rs72812852,rs56184817,rs17763772,rs72812804,rs77822827,rs72810983,rs17694835,rs80348250,rs72810989,rs72812840,rs7736263,rs966544,rs72812805,rs55946741,rs17696495,rs72812850,rs59132990,rs75738222,rs1776…
25363779	PSO		6p25.3	Locus_97	rs9504361	6	577820	Statistical	rs9504361
28658209	CD	CDKAL1	6p22.3	Locus_99	rs796819847	6	20640424	Statistical	rs796819847,rs2328532,rs2328530,rs6913509,rs7739974,rs2328546,rs11339738,rs6908425,rs4712527,rs7767133,rs4712520
28658209	CD	CDKAL1	6p22.3	Locus_99	rs3749925	6	20712461	Statistical	rs3749925,rs10484633,rs16883996,rs16884003,rs76779596,rs714830,rs111629317,rs7743314,rs79680232
21983784	IBD	CDKAL1	6p22.3	Locus_99	rs6908425	6	20728731	Statistical	rs6908425,rs9350273,rs4712531,rs7748720,rs4712528,rs1012636,rs10440832
26075791	CD		6p22.3	Locus_99	rs6908425	6	20728731	Integrative	rs7748720
23028356	RA	NFKBIE	6p21.1	Locus_103	rs2233434	6	44232920	FunctionalExp	rs2233424
23028356	RA	NFKBIE	6p21.1	Locus_103	rs2233434	6	44232920	FunctionalExp	rs2233433
23028356	RA	NFKBIE	6p21.1	Locus_103	rs2233434	6	44232920	FunctionalExp	rs2233434
23698362	CD	BACH2	6q15	Locus_104	rs36048311	6	90947340	Statistical	rs36048311,rs4707609,rs17585295,rs60066732,rs62408218,rs17513415,rs77844882,rs58453446,rs62408222,rs2875584,rs17513531,rs138171134,rs2021716,rs11757155,rs62408224,rs62408225,rs905670,rs148639908,rs72925996,rs62408227,rs11752685,rs1604831,rs55881869,rs1604830,rs2089126,rs56106243,rs55885254,rs62408233,rs62408235,rs62408236,rs62408237,rs55771973,rs45553631,rs969577,rs905671,rs943689,rs58521088,rs64…
28658209	CD	BACH2	6q15	Locus_104	rs62408223	6	90949196	Statistical	rs62408223,rs62408234,rs78727630,rs10455168,rs10806423,rs62408206,rs1010473,rs62408205,rs17711850,rs7774138,rs62408211,rs2325259,rs12199079,rs1010474,rs943689,rs1604830,rs905671,rs58521088,rs62408227,rs2325291,rs2134814,rs17513415,rs1604831,rs55885254,rs62408233,rs45553631,rs55771973,rs6899623,rs72925996,rs77844882,rs2325292,rs11752685,rs62408225
26075791	RA		6q15	Locus_104	rs72928038	6	90976768	Integrative	rs72928038
23624108	CD	PRDM1	6q21	Locus_105	rs7746082	6	106435269	FunctionalExp	rs141465160
23624108	CD	PRDM1	6q21	Locus_105	rs7746082	6	106435269	FunctionalExp	rs143040512
21983784	IBD	PRDM1	6q21	Locus_105	rs7746082	6	106435269	Statistical	rs7746082,rs6568421,rs7767178,rs6568423
23143596	RA	PRDM1	6q21	Locus_105	rs6911690	6	106470963	Statistical	rs6911690,rs11300481,rs7749524,rs4351299,rs6937414,rs6931071,rs6568425,rs4946716,rs4345435,rs11152954,rs7762426,rs9372116,rs6909087,rs9373826,rs6913187,rs7758566,rs7758888,rs7758500,rs7756056,rs9373828,rs11373480,rs4946718,rs4946715,rs374184648,rs6923991,rs4433011,rs4296925,rs4410766,rs9320144,rs9486269,rs4584024,rs4245530,rs4245531,rs4946719,rs3924030,rs60001489,rs9399966,rs9399967,rs4607469,rs6…
24068945	UC	ATG5,PRDM1,CCR6,FGFR1OP,RNASET2	6q21	Locus_105	rs4946717	6	106474749	Statistical	rs4946717,rs4349854,rs6923703,rs7761376,rs7747343,rs4311543,rs35486140,rs7766634,rs71006666
28658209	CD	PRDM1	6q21	Locus_105	rs4946717	6	106474749	Statistical	rs4946717,rs6568426,rs4349854,rs111547004,rs7747343,rs4311543
25363779	UC		6q21	Locus_105	rs6911490	6	106522027	Statistical	rs6911490
28658209	CD	PRDM1	6q21	Locus_105	rs28701841	6	106530330	Statistical	rs28701841
28658209	IBD	REV3L,TRAF3IP2	6q21	Locus_106	rs34659678	6	111888540	Statistical	rs34659678,rs2179070,rs13210247,rs13190932,rs34781420,rs13196377,rs34896684,rs7741847,rs13194006,rs60962769,rs34539212,rs79052344,rs76257900,rs13212489,rs35876947,rs71562296,rs13206153,rs6939657,rs73534586,rs4947129,rs145220678,rs188213394,rs142748737,rs35931461,rs73534579,rs34190331,rs3851228,rs4119268,rs201079558,rs35815577,rs77990243,rs71562294,rs36007392,rs149774619,rs4509157,chr6:111828630,r…
20953186	PSO	TRAF3IP2	6q21	Locus_106	rs33980500	6	111913262	FunctionalExp	rs33980500
25363779	PSO		6q21	Locus_106	rs33980500	6	111913262	Statistical	rs33980500
28658209	CD	RSPO3	6q22.33	Locus_107	rs2800709	6	127439297	Statistical	rs2800709,rs2489626,rs2489625,rs1892171,rs2186037,rs2745353,rs1967685,rs9491696,rs1936805,rs2800710,rs1936807,rs2745352,rs1936802,rs2489627,rs201479119,rs9482771,rs1474696,rs2503322,rs7766106,rs2800708,rs2489623,rs138983840,rs201915344,rs1936789,rs1936800,rs1936806,rs9482770,rs34151266,rs9482772,rs719726,rs1936801,rs2800736
23698362	MS	THEMIS,PTPRK	6q22.33	Locus_108	rs802734	6	128278798	Statistical	rs802734,rs802730,rs802725,rs802746,rs1089653,rs4559105,rs802731,rs802719
23698362	CD	THEMIS,PTPRK	6q22.33	Locus_108	rs9491892	6	128280358	Statistical	rs9491892,rs9482848,rs9491893,rs118097399,rs147626184,rs9491891,rs113297984,rs72973797,rs9482849,rs9491890,rs9491889,rs6939352,rs11753289,rs72973800,rs761332,rs12111314,rs9482850,rs9482851,rs72975913,rs72975916,rs7738609,rs138300818,rs3901020,rs4510698
28658209	CD	THEMIS,PTPRK	6q22.33	Locus_108	rs9491892	6	128280358	Statistical	rs9491892,rs9491891,rs147626184,rs118097399,rs9482848,rs9491889,rs9491890,rs9491893,rs72973797,rs6939352,rs113297984,rs761332,rs72975913,rs9482849,rs72973800,rs11753289,rs72975916
28658209	UC		6q23.3	Locus_111	rs62432712	6	137964697	Statistical	rs62432712,rs6920220,rs11757201,rs17264332,rs928722,rs2327832,rs6927172,rs6933404,rs7768363,rs928720,rs10782265,rs9376291,rs9321626,rs2090108,rs9376290,rs1889135,rs928721,rs1547295,rs2137868,rs9484079,rs76854395,rs9389530,rs9385802,rs9373198,rs9402913,rs9389526,rs9484077,rs2152655,rs9321624,rs9389529,rs9402909,rs9484078,rs9494840,rs9389527,rs7769192,rs9321625,rs9402908,rs11758213
28658209	CD	TNFAIP3	6q23.3	Locus_111	rs9494844	6	137983469	Statistical	rs9494844,rs1547296,rs9402914,rs9399223,rs9389531,rs4142969,rs9385803,rs12194935,rs34605412,rs7742214,rs202031551,rs9376294,rs72976823
21336280	SLE	TNFAIP3	6q23.3	Locus_111	rs9494844	6	137983469	FunctionalExp	rs148314165,rs200820567
23143596	RA	TNFAIP3	6q23.3	Locus_111	rs6920220	6	138006504	Statistical	rs6920220,rs17264332,rs11757201,rs6927172,rs928722,rs62432712,rs6933404,rs2327832,rs35926684
28658209	CD	TNFAIP3	6q23.3	Locus_111	rs1836846	6	138166068	Statistical	rs1836846,rs11964456,rs6918329,rs9494879,rs4548024,rs7746779,rs61338550
23698362	PSO	TNFAIP3	6q23.3	Locus_111	rs582757	6	138197824	Statistical	rs582757,rs643177,rs598493,rs583522,rs642627,rs612217,rs4895498,rs6933987,rs6909442,rs654912
24039598	SLE	TNFAIP3	6q23.3	Locus_111	rs58721818	6	138243739	FunctionalExp	rs148314165,rs200820567
23143596	RA	TNFAIP3	6q23.3	Locus_111	rs58721818	6	138243739	Statistical	rs58721818,rs61117627
23698362	T1D	TAGAP	6q25.3	Locus_113	rs212407	6	159470417	Statistical	rs212407,rs212405,rs212408,rs212400,rs212398,rs212397,rs212403,rs212402,rs212399,rs177055,rs212396
23698362	CD	TAGAP	6q25.3	Locus_113	rs212407	6	159470417	Statistical	rs212407,rs212405,rs212408,rs212400,rs212398,rs212397,rs212403,rs212402,rs212399,rs177055,rs212396
23698362	MS	TAGAP	6q25.3	Locus_113	rs212407	6	159470417	Statistical	rs212407,rs212405,rs212408,rs212400,rs212398,rs212397,rs212403,rs212402,rs212399,rs177055,rs212396
28658209	CD	TAGAP,RSPH3	6q25.3	Locus_113	rs212388	6	159490436	Statistical	rs212388,rs394581,rs2485363,rs629326,rs2451258,rs212393,rs212405,rs212392,rs169858,rs2485362,rs1994565,rs212389,rs212407,rs1994564,rs212408,rs654690,rs2451278,rs177055,rs2485361,rs212394,rs212397,rs212399,rs212398
23143596	RA	TAGAP	6q25.3	Locus_113	rs629326	6	159496713	Statistical	rs629326,rs212388,rs212389,rs2451279
25363779	VIT		6q27	Locus_114	rs2236313	6	167360389	Statistical	rs2236313
28658209	CD	FGFR1OP,RNASET2	6q27	Locus_114	rs444210	6	167390242	Statistical	rs444210,rs397720393,rs201007978,rs202200390,rs201821251,rs3044221,rs364283,6-167288526-TCT-INSERTION,rs2757044,rs150189585,rs2757047,rs2769349,rs2149083,rs2149090,rs2149084,rs2013815,rs60401173,rs1187530,rs2769348,rs2757050,rs56997939,rs2769347,rs1590257,rs2769351,rs6939196,rs422780,rs140753,rs200072192,chr6:167391834,rs2769354,rs2757046,rs2757052,rs2769355,rs2757054,rs6920364,rs376551,rs1794700…
21983784	IBD	CCR6	6q27	Locus_114	rs2301436	6	167437988	Statistical	rs2301436,rs2282861,rs141889698,rs2282860,rs9459845,rs7749278,rs9457257,rs61710173,rs9459846,rs1894603,rs2181059,rs2237277,rs35171809,rs9459842,rs9459839,rs12526548,rs9295384,rs34458103,rs10946205,rs11275310,rs9459835,rs6456143,rs11399450,rs2237275,rs2237274,rs2237273,rs6456146,rs9457258,rs239933,rs200447952,rs376571402,rs79452434,rs6923582,rs9457256,rs3752520,rs9457254,rs6900701,rs6904946,rs9457…
27626929	RA	CCR6	6q27	Locus_114	rs3093024	6	167532793	FunctionalExp	chr6:167526096-167526097
23143596	RA	CCR6	6q27	Locus_114	rs59466457	6	167537754	Statistical	rs59466457
28658209	CD	SKAP2	7p15.2	Locus_118	rs3801810	7	26892531	Statistical	rs3801810,rs73069541,rs10229837,rs73069540,rs76438067,rs7785711,rs112439431,rs10486478,rs17323934,rs10276471,rs10225924,rs145665108,rs3801850,rs10267950,rs6956088,rs3801805,rs1327988,rs12532395,rs3801844,rs12540388,rs3801807,rs10272303,rs150362021,rs73065521,rs73065517,rs28733208,rs73065504,rs3801842,rs201728905,rs10215738,rs71712303,rs141181073,rs138144949,rs3801822,rs2031811,rs2391362,rs1253656…
28658209	CD	JAZF1	7p15.1	Locus_117	rs56691573	7	28190730	Statistical	rs56691573,rs849133,rs860262,rs11455969,rs849134,rs1635852,rs864745,rs849142,rs1513272,rs1708302,rs34844509,rs849138,rs702814,rs849135,rs199672766,rs849336,rs849335,rs11495981,rs12531540,rs113305111,rs4719922,rs9648346,rs917117,esv2665878,rs6977955,rs4722758,rs1635853,rs849139,rs849333,rs201414626,rs849327,rs10274928
28658209	IBD		7p12.2	Locus_119	rs6953218	7	50216038	Statistical	rs6953218,rs13225543,rs12718254,rs882034,rs6945639,rs17633884,rs981361,rs1840776,rs2366292
28658209	IBD		7p12.2	Locus_119	rs74465132	7	50304782	Statistical	rs74465132
28658209	CD	IKZF1,C7orf72	7p12.2	Locus_119	rs4917129	7	50323174	Statistical	rs4917129,rs1026422,rs4917015,rs17634369,rs12718257,rs4917127,rs748374,rs1456896,rs9656588,rs2124799,rs1456893,rs6583435,rs4244229
28658209	UC	DLD,SLC26A3	7q31.1	Locus_122	rs7797798	7	107447051	Statistical	rs7797798,rs2301988,rs7805114,rs6466189,rs6466186,rs2051956,rs2395930,rs2283044,rs6979054,rs2301989,rs2283045,rs989960,rs7785790,rs10255250,rs73725111,rs6466190,rs7792139,rs6961933,rs6466191,rs2108225
28658209	UC	DLD,SLC26A3	7q31.1	Locus_122	rs6466198	7	107480126	Statistical	rs6466198,rs990106,rs4380874,rs7783301,rs10953551,rs7457351,rs13222008,rs13234982,rs757935,rs10628250,rs2007417,rs4730272,rs10215427,rs7776797,rs10215418,rs722691,rs6947045,rs2007425,rs6964972
25363779	UC		7q31.1	Locus_122	rs4380874	7	107480315	Statistical	rs4380874
24068945	UC	DLD,LAMB1	7q31.1	Locus_122	rs10272963	7	107486902	Statistical	rs10272963,rs7778743,rs34926204,rs10263242,rs2894481,rs35246713,rs34619906,rs10271987,rs4510766,rs1017055,rs56131810,rs6955771,rs11982092,rs6967184,rs6967335
31421124	SLE	IRF5	7q32.1	Locus_123	rs4728142	7	128573967	FunctionalExp	rs13239597
28658209	UC	TNPO3,KCP,IRF5	7q32.1	Locus_123	rs4728142	7	128573967	Statistical	rs4728142,rs7808907,rs113478424,rs3757387,rs3807306,rs2004640,rs11761199,rs3823536,rs3778754,rs3778753
23143596	RA	IRF5	7q32.1	Locus_123	rs3807306	7	128580680	Statistical	rs3807306,rs3778751,rs3778752,rs3778753,rs3823536,rs3807307,rs3778754
31672989	SS	BLK,C8orf14	8p23.1	Locus_124	rs2736340	8	11343973	Statistical	rs2736340
23143596	RA	BLK	8p23.1	Locus_124	rs4840565	8	11345545	Statistical	rs4840565,rs35393613,rs62489069,rs922483,rs2736345,rs2736340,rs1478901,rs9693589,rs13277113,rs2061831,rs2618476,rs2618444,rs998683,rs5889371,rs5889367,rs2409780,rs2736338,rs2736337
28658209	CD		8q24.13	Locus_126	rs1551398	8	126540051	Statistical	rs1551398,rs28510097,rs1551400,rs921720,rs10956252,rs4871611,rs55867617,rs4380956,rs1551399,rs111762064
21983784	IBD	TRIB1	8q24.13	Locus_126	rs1551398	8	126540051	Statistical	rs1551398,rs28510097,rs4871611,rs55867617,rs10956252,rs921720,rs111762064,rs4380956,rs1551399,rs1551397,rs1551400,rs921721,rs33924890
28658209	CD		8q24.21	Locus_127	rs34841270	8	129552852	Statistical	rs34841270,rs16903065,rs33969182,rs1516975,rs16903081,rs7814937,rs28399026,rs938649,rs10098765,rs10678821,rs10089972,rs16903097,rs10089868,rs74866331,rs1400482,rs10088218,rs73374987,rs10098999,rs78830272,rs10102835,rs201242438,rs10112057,rs1516973,rs10088873,rs1516977,rs10086718,rs73376904,rs17807904,rs10087367,rs1400483,rs10088755,rs7839493,rs1400484,rs16903078,rs1516974,rs16903080,rs1516976,rs1…
30794691	CD	MYC	8q24.21	Locus_127	rs6651252	8	129567181	FunctionalExp	rs6651252
24068945	UC	JAK2	9p24.1	Locus_128	rs10758669	9	4981602	Statistical	rs10758669,rs77594484,rs1887428,rs36051895,rs200494307
21983784	IBD	JAK2	9p24.1	Locus_128	rs10758669	9	4981602	Statistical	rs10758669,rs77594484,rs1887428,rs36051895,rs200494307
25363779	UC		9p24.1	Locus_128	rs10758669	9	4981602	Statistical	rs10758669
25363779	CD		9p24.1	Locus_128	rs10758669	9	4981602	Statistical	rs10758669
28658209	IBD	JAK2	9p24.1	Locus_128	rs1887428	9	4984530	Statistical	rs1887428
25363779	PSO		9p21.1	Locus_129	rs11795343	9	32523737	Statistical	rs11795343
23143596	RA	CCL21	9p13.3	Locus_130	rs2812378	9	34710260	Statistical	rs2812378,rs11574914,rs10972201,rs10814138
25363779	UC		9q32	Locus_131	rs4246905	9	117553249	Statistical	rs4246905
21983784	IBD	TNFSF15,TNFSF8	9q32	Locus_131	rs4263839	9	117566440	Statistical	rs4263839,rs4366152,rs6478109,rs7848647,rs10817678,rs6478108,rs4372078,rs35396782
28658209	IBD	TNFSF15,TNFSF8	9q32	Locus_131	rs201292440	9	117571294	Statistical	rs201292440,chr9:117571293,rs59418409,rs4372078
24068945	UC	TNFSF15	9q32	Locus_131	rs10817678	9	117579457	Statistical	rs10817678,rs7848647,rs6478109,rs4263839,rs4366152,rs6478108,rs35396782,rs4372078,rs7869487
30199539	IBD	TNFSF15	9q32	Locus_131	rs10817678	9	117579457	FunctionalExp	rs6478109
30199539	IBD	TNFSF15	9q32	Locus_131	rs10817678	9	117579457	FunctionalExp	rs7848647
28658209	CD		9q32	Locus_131	rs7468800	9	117592005	Statistical	rs7468800,rs10982417,rs11560576,rs12238227,rs4262377,rs10982423,rs10982424,rs141601515,rs10982420,rs10982421,rs2145930,rs12237626,rs12237931,rs11554257,rs10982422,rs10982425,rs1590256,rs6478111,rs2418318,rs1075074,rs79894446
28658209	CD		9q32	Locus_131	rs4979473	9	117695887	Statistical	rs4979473,rs10081728,rs2075533,rs3181348,rs726657,rs397703203,rs1006026,rs10982456,rs10817683,rs7872878,rs3789879,rs3838334,rs202126872,rs4979472,rs4978611,rs12347977,rs12352646,rs3838334,rs927374,rs12338765,rs10817682,rs1322056,rs7025577,rs3181365,rs4979471,rs6478117,rs201280924,rs112287145,rs2418325
23143596	RA	TRAF1	9q33.2	Locus_132	rs10739580	9	123695282	Statistical	rs10739580,rs35942002,rs7031096,rs10739579,rs7864019,rs1930786,rs2416806,rs10733648,rs1930781,rs7034653,rs7034492,rs7033753,rs2416807,rs57242129,rs1548784,rs4837804,rs1014529,rs7039505,rs6478492,rs2900180,rs7021206,rs1008383,rs2109896,rs1008382,rs1008381,rs2109895,rs876445,rs758959,rs2416805,rs7028641,rs2159778,rs1930780,rs6478487,rs2239658,rs2239657,rs10985087,rs7866003,rs7848332,rs4837799,rs104…
28658209	IBD	CARD9	9q34.3	Locus_133	rs141992399	9	139259592	Statistical	rs141992399
24068945	UC	CARD9	9q34.3	Locus_133	rs141992399	9	139259592	Statistical	rs141992399
21983784	IBD	CARD9	9q34.3	Locus_133	rs141992399	9	139259592	Statistical	rs141992399
24068945	UC	CARD9,NOTCH1,GPSM1	9q34.3	Locus_133	rs10781499	9	139266405	Statistical	rs10781499,rs4075760,rs4078099,rs10870077,rs11145763,rs4077515,rs3812558,rs3829110,rs10781500,rs3829111,rs11794847,rs11793497,rs11791262,rs10781507,rs4567159,rs78428995,rs4266763,rs11145874,rs35670379,rs3812573,rs10781510,rs34826348,rs10870113,rs3812560,rs3088081,rs3812563,rs3812564,rs10781505,rs4498662,rs3812575,rs4330804,rs1132005,rs10781518,rs3812570,rs3812571,rs4307445,rs11145839,rs10781496,r…
21983784	IBD	CARD9	9q34.3	Locus_133	rs4077515	9	139266496	Statistical	rs4077515,rs4075760,rs4078099,rs10870077,rs11145763,rs10781499,rs3812558,rs3829110,rs10781500,rs3829111,rs11794847,rs11793497,rs11791262,rs10781507,rs4567159,rs78428995,rs4266763,rs11145874,rs35670379,rs3812573,rs10781510,rs34826348,rs10870113,rs3812560,rs3088081,rs3812563,rs3812564,rs10781505,rs4498662,rs3812575,rs4330804,rs1132005,rs10781518,rs3812570,rs3812571,rs4307445,rs11145839,rs10781496,r…
28658209	IBD	CARD9	9q34.3	Locus_133	rs3812565	9	139272502	Statistical	rs3812565,rs4075078,rs13297890,rs4077515,rs11145793,rs11145910,rs11145889,rs11145826,rs11788171,rs11145916,rs4307444,rs3812578,rs10781511,rs563,rs11145890,rs12378717
28658209	CD		9q34.3	Locus_133	rs146029108	9	139329966	Statistical	rs146029108,rs140876101,rs3013308,rs11145765,rs142408856,rs199829344
19264985	T1D	IL2RA	10p15.1	Locus_134	rs28360490	10	6061479	Statistical	rs28360490,rs28360489,rs12722552,rs12722558
28658209	CD	IL15RA,IL2RA,RBM17	10p15.1	Locus_134	rs12722504	10	6089777	Statistical	rs12722504,rs2104286,rs12722488,rs12722515,rs41294697,rs12722527,rs12722523,rs791590,rs41294713,rs200181984,rs12722551,rs4625363,rs12722553,rs200481846,rs2246031,rs12722561
23028375	T1D	IL2RA	10p15.1	Locus_134	rs61839660	10	6094697	FunctionalExp	rs12722508
28658209	CD	IL15RA,IL2RA,RBM17	10p15.1	Locus_134	rs61839660	10	6094697	Statistical	rs61839660
25363779	VIT		10p15.1	Locus_134	rs706779	10	6098824	Statistical	rs706779
25363779	MS		10p15.1	Locus_134	rs2104286	10	6099045	Statistical	rs2104286
23143596	RA	IL2RA/PRKCQ	10p15.1	Locus_134	rs10795791	10	6108340	Statistical	rs10795791,rs7096384,rs7073236,rs7072793,rs706778
23143596	RA	IL2RA/PRKCQ	10p15.1	Locus_134	rs947474	10	6390450	Statistical	rs947474,rs2181623,rs4750316,rs10796035,rs10796038,rs10796040,rs11258264,rs4558075,rs10752291,rs10796045,rs2146900,rs1570527,rs71391823,rs2387397
23143596	RA	GATA3	10p14	Locus_135	rs2275806	10	8095340	Statistical	rs2275806,rs10905277
28658209	CD	MAP3K8	10p11.23	Locus_136	rs2265189	10	30689316	Statistical	rs2265189,rs2250077,rs2250577,rs9338188,rs2265186,rs2480280,rs2183176,rs2265185,rs303429,rs7077496,rs2050392,rs2907,rs303434,rs2489864,rs303446,rs303448,rs1042058,rs2265370,rs306587,rs6481677,rs684395,rs1543725,rs2265371,rs2265751,rs306589,rs2265187,rs2480279,rs2265368,rs2265748,rs2253585,rs2265184,rs2250569,rs303430,rs2250714,rs2480277,rs2250575,rs608693,rs10826798,rs10530824,rs11008080,rs882080…
21983784	IBD	CUL2,CREM	10p11.21	Locus_137	rs17582416	10	35287650	Statistical	rs17582416,rs35848945,rs4934697,rs11597392,rs35521908,rs35317849,rs11597483,rs4934698,rs4934527,rs4934695,rs4351760,rs11010067,rs113128150,rs9787566,rs9663401,rs35388511,rs34815241,rs2384275,rs79749947,rs2001893,rs11597336,rs4934529,rs4934694,rs2384273,rs12830,rs7920095,rs4934693,rs4934524,rs4007289,rs12268745,rs72789609,rs4934699,rs34303523,rs7923172,rs7908573,rs7923217,rs4934700,rs111869437,rs3…
21983784	IBD	CUL2	10p11.21	Locus_137	rs779197205	10	35314132	Statistical	rs779197205
28658209	IBD	CREM,CUL2,CCNY	10p11.21	Locus_137	rs34779708	10	35466185	Statistical	rs34779708,rs11010095,rs2384289,rs10671397,rs998658,rs12762493,rs2384352,rs10466072,rs4934533,rs12767414,rs2384275,rs4934731,rs6481941,rs10827493,rs10437420,rs4934539,rs34776628,rs10508816,rs57081218,rs2045915,rs6481935,rs72791815,rs7923217,rs12245096,rs10827491,rs12240347,rs2126984,rs57786297,rs10827492,rs9665538,rs17499247,rs12248333,rs10508815,rs7079389,rs146846826,rs7897457,rs1213392,rs122616…
28658209	CD	IPMK,CISD1,UBE2D1	10q21.1	Locus_139	rs2790159	10	60018794	Statistical	rs2790159,rs2590348,rs2153283,rs2153282,rs2590349,rs7092649,rs2455577,rs2068737,rs2590327,rs61366424,rs2790209,rs139712477,rs2590326,rs2590316,rs2590308,rs11006090,rs11006091,rs140666025,rs2790176,rs2653506,rs2790167,rs1769046,rs2095893,rs2653505,rs12244306,rs2440857,rs2993834,rs1698392,rs1339580,rs2790161,rs1769042,rs202204433,rs1698374,rs112226583,rs2590375,rs2440845,rs1698468,rs2486491,rs17690…
26189819	RA		10q21.2	Locus_140	rs71508903	10	63779871	Integrative	rs71508903
25363779	RA		10q21.2	Locus_140	rs10821944	10	63785089	Statistical	rs10821944
23143596	RA	ARID5B	10q21.2	Locus_140	rs12764378	10	63800004	Statistical	rs12764378,rs12781780,rs4948293,rs11593907,rs67527161,rs35892992
23028356	RA	RTKN2	10q21.2	Locus_140	rs6479800	10	64036881	FunctionalExp	rs12248974
23028356	RA	RTKN2	10q21.2	Locus_140	rs6479800	10	64036881	FunctionalExp	rs61852964
28658209	UC		10q21.2	Locus_141	rs10761648	10	64354262	Statistical	rs10761648,rs10822035,rs2393901,rs10822029,rs10761649,rs10995235,rs10822036
28658209	CD		10q21.2	Locus_141	rs7915475	10	64381668	Statistical	rs7915475,rs2393904
28658209	IBD		10q21.2	Locus_141	rs10995271	10	64438486	Statistical	rs10995271,rs10822050,rs12766391
21983784	IBD	C10orf22,EGR2,ZNF365	10q21.2	Locus_141	rs10761659	10	64445564	Statistical	rs10761659
25363779	CD		10q21.2	Locus_141	rs10761659	10	64445564	Statistical	rs10761659
28658209	CD	PPIF,ZMIZ1	10q22.3	Locus_143	rs1250563	10	81047383	Statistical	rs1250563,rs1250573,rs1250566,rs199653515,rs1892497,rs9665287,rs1250564,rs942793,rs2802365,rs1250537,rs1782646,rs1749855,rs1250538,rs1250567,rs1250546,rs1250549,rs5786390,rs2104419,rs1250539,rs1108033,rs1250565,rs1250569,rs11002908,rs2094073,rs1250541,rs5786391,rs1250550,rs76370547,rs1108618,rs1250545,rs1250544,rs202104213
26075791	MS		10q22.3	Locus_143	rs1782645	10	81048611	Integrative	rs1250568
23698362	T1D	ZMIZ1	10q22.3	Locus_143	rs1250550	10	81060317	Statistical	rs1250550,rs1250551,rs1782648,rs1250558,rs1272633,rs1250556,rs1250554
23698362	MS	ZMIZ1	10q22.3	Locus_143	rs1250550	10	81060317	Statistical	rs1250550,rs1250551,rs1782648,rs1250558,rs1272633,rs1250556,rs1250554
25363779	CD		10q22.3	Locus_143	rs1250550	10	81060317	Statistical	rs1250550
25363779	T1D		10q23.31	Locus_145	rs10509540	10	90023033	Statistical	rs10509540
28658209	IBD	NKX2-3	10q24.2	Locus_147	rs10748781	10	101283330	Statistical	rs10748781
21983784	IBD	NKX2-3	10q24.2	Locus_147	rs6584282	10	101286495	Statistical	rs6584282,rs10883365,rs1548964,rs1548963,rs4129132,rs11190135,rs10883362,rs7916751,rs10883366,rs10883367,rs6584281,rs7917446,rs7085798,rs1548962,rs4129133,rs4409764,rs10883372,rs10883373,rs11190140,rs4129134,rs10748783,rs10883371,rs7908704,rs7893840,rs10883370,rs41290504,rs7911680,rs10786557,rs4919342,rs6584283,rs11403745,rs7077040,rs6584277,rs7092009,rs10786556,rs7096296,rs11364607,rs10883361,rs…
28658209	UC		10q24.2	Locus_147	rs398097167	10	101288118	Statistical	rs398097167,rs888208,rs5787350,rs12413565,rs11190139,rs10883363,rs10883364,rs76908010,rs11190137,rs60386053,rs12360459,rs12414770,rs11190133,rs11190136,rs12412391,rs10883368,rs10883369,rs17094148,rs12412214,rs11190128
24068945	UC	NKX2-3	10q24.2	Locus_147	rs6584283	10	101290301	Statistical	rs6584283,rs10883370,rs11190140,rs10883371,rs10883372,rs10883373,rs41290504,rs7908704,rs7893840,rs1548962,rs1548963,rs1548964,rs7085798,rs10883367,rs10883366,rs10883365,rs10883362,rs11190135,rs6584282,rs6584281,rs10748783,rs7916751,rs4129132,rs4129133,rs4129134,rs4409764,rs7917446,rs7911680,rs10748782,rs10786557,rs11403745,rs4919342,rs7077040,rs10786556,rs6584277,rs7096296,rs11364607,rs7092009,rs…
31672989	SS	IRF7	11p15.5	Locus_148	rs6598008	11	618172	Statistical	rs6598008,rs2740380,rs2740375,rs702966
23143596	RA	TRAF6	11p12	Locus_149	rs570676	11	36492191	Statistical	rs570676,rs566797,rs7128283,rs5030487,rs331433,rs7106522,rs331434,rs331435,rs331436,rs5030459,rs5030454,rs4480521,rs11458431
28658209	CD	CD5,CD6,SLC15A3	11q12.2	Locus_150	rs11230563	11	60776209	Statistical	rs11230563,rs2074227,rs55753183,rs11230556,rs11230555,rs61899220,rs11230558,rs175110
23143596	RA	CD5	11q12.2	Locus_150	rs595158	11	60909581	Statistical	rs595158,rs666671,rs1787904,rs610777,rs611706,rs624374,rs667845,rs34025392,rs10792307,rs10792308,rs6591639,rs471718,rs675625,rs10750952,rs10750953,rs10792303,rs2154677,rs2066996,rs10897141,rs10897140,rs7104333,rs7105236,rs2229177,rs11230608,rs71471810,rs4245224,rs4999549,rs628831,rs671444,rs646955,rs10792304,rs200167827,rs508970,rs2154678,rs7876,rs7124430,rs10792305,rs1783186,rs486160,rs537662
26189819	RA		11q12.2	Locus_151	rs968567	11	61595564	Integrative	rs968567
21983784	IBD	C11orf30,LRRC32	11q13.5	Locus_155	rs11236791	11	76295598	Statistical	rs11236791,rs7126418,rs71040008,rs7110818,rs61893460,rs11236797,rs2212434,rs7936434,rs7936323,rs7936312,rs7936070,rs7931483,rs4494327,rs10160518,rs7114362,rs2155219,rs34455012,rs7930763
28658209	IBD	C11orf30	11q13.5	Locus_155	rs11236797	11	76299649	Statistical	rs11236797,rs71040008,rs7110818,rs11236791,rs61893460,rs7126418
25363779	VIT		11q14.3	Locus_156	rs1393350	11	89011046	Statistical	rs1393350
25363779	VIT		11q21	Locus_157	rs4409785	11	95311422	Statistical	rs4409785
28658209	UC	NXPE1,NXPE4	11q23.2	Locus_158	rs200349593	11	114397163	Statistical	rs200349593,rs661054,rs648541,rs548756,rs144186593,rs534912,rs580705,rs485388,rs494754,rs524911,rs484356,rs561722,rs661946,rs11215037,rs7117324,rs560174,rs2045241,rs10891692,rs61275686,rs511590,rs11600618
31672989	SS		11q23.3	Locus_159	rs10892286	11	118642085	Statistical	rs10892286,rs10892288,rs11217020,rs874621,rs10892292,rs11826521,rs10892280
23143596	RA	DDX6	11q23.3	Locus_159	rs4938573	11	118741842	Statistical	rs4938573,rs7117261,rs4938572,rs4936443,rs7951740,rs201150316,rs7122669,rs7119044,rs11217074,rs10790269,rs10790268,rs10892299,rs11217066,rs4936441,rs11217060,rs11217058,rs75249660,rs79504890,rs11217046,rs73005502,rs11217045,rs11217044,rs7123726,rs7125333,rs74541740,rs7117313,rs7481797,rs7481819,rs10790275,rs10892296,rs715412,rs17122453,rs76704408,rs11217042,rs148442524,rs11217041,rs7942535,rs7300…
28658209	CD	BCL9L,CXCR5	11q23.3	Locus_159	rs630923	11	118754353	Statistical	rs630923,rs613791,rs543824,rs566416,rs598207,rs676925
28658209	CD	BCL9L,CXCR5	11q23.3	Locus_159	rs79157249	11	118785982	Statistical	rs79157249,rs73575424,rs116967619,rs73575428,rs73575429,rs56032119,rs111390501,rs74584888,rs60969913,rs76598569,rs76457018,rs200925444,rs59480472,rs59069289,rs73575440
22801493	MS	TNFRSF1A	12p13.31	Locus_162	rs1800693	12	6440009	FunctionalExp	rs1800693
30910956	T1D	CD69	12p13.31	Locus_163	rs4763879	12	9910164	FunctionalExp	rs10772119
21983784	IBD	LRRK2,MUC19	12q12	Locus_164	rs11175593	12	40601940	Statistical	rs11175593,rs10506147,rs201152187,rs2131079,rs2131080,rs17461575,rs11564107,rs17465610,rs201212381,rs4767965,rs11564212,rs199541433,rs144157802,rs1388597,rs139549144,rs149406366,rs150540643,rs199832313,rs117297508,rs201655125,rs11564187,rs11564210,rs11564153,rs12422796,rs1463717,rs147831725,rs11564185,rs11564209,rs17461664,rs11564152,rs17443600,rs17443656,rs17466016,rs4628750,rs141409298,rs150574…
28658209	CD		12q12	Locus_164	rs7307562	12	40724960	Statistical	rs7307562
28658209	IBD	LRRK2,MUC19	12q12	Locus_164	rs148319899	12	40740223	Statistical	rs148319899,rs17484541,rs12423774,rs12426326,rs1365768,rs149596967,rs117891010,rs140812745,rs3789329,rs12422278,rs150236143,rs73094961,rs117222477,rs12424494,rs141037287,rs144214850,rs11564264,rs1365762,rs117887879,rs117144345
21850031	T1D	ERBB3,IKZF4,RPSS6,PA2G4	12q13.2	Locus_165	rs2271189	12	56494991	Statistical	rs2271189,rs10783779,rs2292238,rs61553697
21850031	T1D	ERBB3,IKZF4,RPSS6,PA2G4	12q13.2	Locus_165	rs11171747	12	56518408	Statistical	rs11171747,rs28365930,rs143508321,rs34358051,rs7960225
23143596	RA	KIF5A	12q13.3	Locus_166	rs10683701	12	58092088	Statistical	rs10683701,rs7979246,rs10783842,rs10783843,rs2928061,rs10877001,rs2619441,rs1628552,rs1689584,rs138619187,rs1689585,rs1689586,rs145276666,rs78207482,rs2640637,rs2640636,rs7967791,rs10783836,rs7136269,rs810204,rs1689587,rs812304,rs812869,rs813854,rs2169988,rs774892,rs799575,rs774891,rs774890,rs2640631,rs2640630,rs12316021,rs12833187,rs2928057,rs2640629,rs1678540,rs2928055,rs2928054,rs4760165,rs476…
23406874	MS		12q14.1	Locus_166	rs2069502	12	58144665	Statistical	rs2069502,rs2072052,rs35187428,rs4646536,rs3782130,rs10877012,rs703842,rs10877013,rs2291617,rs10877014,rs10877015,rs10877016,rs10877017,rs11172333,rs9652011,rs10877018,rs60277845,rs8181644,rs923829,rs11172335,rs10747783,rs2014886,rs1599932,rs10431552,rs10431505,rs724834,rs56177740,rs4301823,rs11172342,rs11172343,rs7965287,rs56126635,rs11172344,rs10783847,rs10783848,rs1875124,rs3825079,rs3216741,r…
24068945	UC	IFNG,IL26,IL22	12q15	Locus_167	rs12825700	12	68492980	Statistical	rs12825700,rs12811446,rs12817473,rs34902013,rs11610754,rs12831020,rs7134472,rs7134599,rs7138407,rs12820052,rs35246047,rs723403,rs2193041,rs12829089,rs11614309,rs7302327,rs12318183,rs12816181,rs12810476,rs1558743,rs12822844,rs1558746,rs11837456,rs35895369,rs12320412,rs12815372,rs35788599,rs10878747,rs12818107,rs11177049,rs11177050,rs11610401,rs4255613,rs34181452,rs11177053,rs7304878,rs1005048,rs72…
28658209	UC	IFNG	12q15	Locus_167	rs11614178	12	68508122	Statistical	rs11614178,rs12320412,rs1558746,rs12816181,rs11837456,rs11177057,rs1558743,rs12822844,rs12318183,rs35246047,rs11614309,rs12820052,rs11177060,rs34902013,rs12829089,rs200073939,rs12831020,rs2193041,rs7302327,rs723403,rs11610754,rs7134599,rs7134472,rs12817473,rs7138407,rs12810476,rs12815372,rs35895369,rs35788599,rs12811446,rs12825700,rs12818107
25363779	SLE		12q23.2	Locus_168	rs4622329	12	102321935	Statistical	rs4622329
19264985	T1D	SH2B3	12q24.12	Locus_169	rs3184504	12	111884608	Statistical	rs3184504,rs7310615,rs7137828,rs597808,rs3062379,rs4766578,rs35350651,rs10774625,rs653178,rs10774624,rs11065979
25363779	T1D		12q24.12	Locus_169	rs3184504	12	111884608	Statistical	rs3184504
25363779	T1D		12q24.13	Locus_170	rs17696736	12	112486818	Statistical	rs17696736
28658209	UC		13q12.13	Locus_171	rs17085007	13	27531267	Statistical	rs17085007,rs73154069,rs17085021,rs57378442,rs73154075,rs6650264,rs1359946,rs3897233,rs17085020,rs4594098,rs11149465
21983784	IBD	C13orf31	13q14.11	Locus_173	rs3764147	13	44457925	Statistical	rs3764147,rs1932990,rs9567307,rs2121034,rs2121033,rs1373904,rs7995004,rs6561151,rs9316058,rs61960013
28658209	CD	LACC1,CCDC122	13q14.11	Locus_173	rs6561151	13	44484706	Statistical	rs6561151,rs9316059,rs9316058,rs2121033,rs1373904,rs3764147,rs1932990,rs61960013,rs2121034
28658209	CD	UBAC2	13q32.3	Locus_175	rs7997823	13	100018856	Statistical	rs7997823,rs4630393,rs1923894,rs9554587,rs9585037,rs9300538,rs9557207,rs67452504,rs9300537,rs8181880,rs9805153,rs12877480,rs59305799,rs12877371,rs9585038,rs7998034,rs9300539,rs9805233,rs35775451,rs9557205
25363779	PSO		14q13.2	Locus_176	rs8016947	14	35832666	Statistical	rs8016947
25363779	CD		14q24.1	Locus_178	rs4902642	14	69210199	Statistical	rs4902642
23698362	MS	ZFP36L1	14q24.1	Locus_178	rs4902647	14	69254191	Statistical	rs4902647,rs10711370,rs12434551,rs12435329,rs12889006,rs3825568,rs35263356
23698362	T1D	ZFP36L1	14q24.1	Locus_178	rs1465788	14	69263599	Statistical	rs1465788,rs1595261,rs194751,rs1836984,rs11294653,rs4899258,rs7149271,rs1595260,rs3742887,rs2236263,rs34160920
23698362	CD	ZFP36L1	14q24.1	Locus_178	rs194746	14	69282887	Statistical	rs194746,rs168961,rs402224,rs194747,rs141950310,rs11626883,rs17835647,rs17835641,rs4902651,rs8022092,rs10142466,rs34489253,rs2236262,rs4899263,rs4902653,rs4899264,rs11625403,rs7142145,rs7142589,rs4902654,rs11158767,rs7149042,rs10143060,rs10143220,rs10143529,rs10139345,rs10873217,rs4288924,rs10136476
28658209	IBD	GALC,GPR65	14q31.3	Locus_180	rs10220572	14	88464887	Statistical	rs10220572,rs11159833,rs8005161,rs3742704,rs8007233,rs8006352,rs4462528,rs12434101,rs72160890,rs10129418,rs55808324,rs77077766,rs28587714,rs60617687,rs11624293,rs10138763,rs73312867,rs73312821
23143596	RA	RASGRP1	15q14	Locus_181	rs8043085	15	38828140	Statistical	rs8043085,rs8032939,rs11073334,rs11073333,rs57034237,rs28536554,rs28582094,rs12593201,rs35615287,rs36027443,rs11073337,rs8035957,rs7170151,rs4924273,rs6495979,rs11348849,rs7403531,rs11631591,rs7173565,rs72727387,rs72727388
28658209	CD	RASGRP1	15q14	Locus_181	rs56083426	15	38898759	Statistical	rs56083426,rs61109886,rs61573680,rs55728265,rs147034755,rs7171171,rs72729314,rs60924694,rs17652674,rs72729306,rs56249992,rs17574546,rs16967103,rs72729312,rs16967112,rs16967104,rs35134214,rs72727394,rs28438860
23143596	RA	RASGRP1	15q14	Locus_181	rs77397211	15	38970496	Statistical	rs77397211
28658209	CD	SMAD3	15q22.33	Locus_182	rs17293632	15	67442596	Statistical	rs17293632,rs72743461,rs56375023,rs56062135,rs17228058
28658209	IBD		15q22.33	Locus_182	rs35874463	15	67457698	Statistical	rs35874463
23143596	RA	TLE3	15q23	Locus_183	rs8026898	15	69991417	Statistical	rs8026898,rs919053,rs57021847,rs7170107,rs8043362,rs16953656
31672989	SS	CK,SCAMP2,ULK3	15q24.1	Locus_184	rs1378942	15	75077367	Statistical	rs1378942
19264985	T1D	CLEC16A	16p13.13	Locus_186	rs2286973	16	11154770	Statistical	rs2286973,rs57638766,rs1985872,rs3901386,rs148444157,rs8056098,rs34752850,rs9926615,rs17804470,rs7194305,rs6498143,rs12924259,rs5815611,rs1985372,rs2286974,rs373927121,rs3862471,rs9935174,rs741175,rs741174,rs741173,rs7197422,rs8045749,rs34830688,rs8049882,rs1861548,rs1985869,rs111279202,rs9888868,rs11861236,rs17805769,rs12917656,rs12917716,rs12599402,rs34361002,rs12928726,rs12708717,rs8061826,rs3…
28658209	CD	PRM2,PRM1,SOCS1,PRM3,RMI2,TNP2	16p13.13	Locus_186	rs243332	16	11349678	Statistical	rs243332,rs33989964,rs2021511,rs11643024,rs201147716,rs4780355
28658209	IBD	SH2B1,CD19,NUPR1,ATP2A1,ATXN2L,IL27,CLN3,NPIPB9,SULT1A1,SULT1A2,APOBR,TUFM,RABEP2,NPIPB8,CCDC101	16p11.2	Locus_187	rs28449958	16	28528781	Statistical	rs28449958,rs79046494,rs62034318,rs56354901,rs26528,rs181207,rs153109,rs181204,rs140934622,rs40837,rs111857492,rs240707,rs153111,rs181203,rs181209,rs40836,rs40834,rs202174388,rs62034322,rs181206,rs55719896,rs8055982,rs4788099,rs146701896,rs4451951,rs56186137,rs9972768,rs78613234,rs56404918,rs27741,rs55830740,rs200502572,rs62037363,rs55991577,rs141681863,rs113079736,rs12325014,rs56358680,rs2840362…
28658209	UC	ZNF771,ITGAL,ZNF768,DCTPP1,SEPHS2	16p11.2	Locus_188	rs11150589	16	30482494	Statistical	rs11150589,rs11574938,rs12716977,rs12598978,rs12926510,rs7196129
27974454	SLE	ITGAM	16p11.2	Locus_189	rs11860650	16	31326706	FunctionalExp	rs1143678
28658209	UC	NOD2	16q12.1	Locus_190	rs138425259	16	50663477	Statistical	rs138425259,rs138011927
28658209	CD	NOD2	16q12.1	Locus_190	rs2357623	16	50694011	Statistical	rs2357623,rs9673419,rs1109863,rs7195532,rs7186262,rs8050932,rs7186163
28658209	CD	NOD2	16q12.1	Locus_190	rs5743271	16	50744688	Statistical	rs5743271
21983784	IBD	NOD2	16q12.1	Locus_190	rs104895427	16	50744753	Statistical	rs104895427
21983784	IBD	NOD2	16q12.1	Locus_190	rs104895431	16	50745114	Statistical	rs104895431,rs187025281,rs104895444
28658209	CD	NOD2	16q12.1	Locus_190	rs2066844	16	50745926	Statistical	rs2066844
21983784	IBD	NOD2	16q12.1	Locus_190	rs2066844	16	50745926	Statistical	rs2066844,rs12324931
21983784	IBD	NOD2	16q12.1	Locus_190	rs5743277	16	50745929	Statistical	rs5743277
21983784	IBD	NOD2	16q12.1	Locus_190	rs104895444	16	50746199	Statistical	rs104895444
28658209	CD	NOD2	16q12.1	Locus_190	rs104895444	16	50746199	Statistical	rs104895444,rs104895431
21983784	IBD	NOD2	16q12.1	Locus_190	rs104895467	16	50750810	Statistical	rs104895467
28658209	CD	NOD2	16q12.1	Locus_190	rs104895467	16	50750810	Statistical	rs104895467,rs192929204,rs201806207
21983784	IBD	NOD2	16q12.1	Locus_190	rs104895447	16	50750842	Statistical	rs104895447
28658209	CD	NOD2	16q12.1	Locus_190	rs2066845	16	50756540	Statistical	rs2066845
21983784	IBD	NOD2	16q12.1	Locus_190	rs2066845	16	50756540	Statistical	rs2066845
21983784	IBD	NOD2	16q12.1	Locus_190	rs749910	16	50758849	Statistical	rs749910,rs2076756,rs62029864,rs62029863,rs72796355,rs17313265,rs2066843,rs2066842
28658209	CD	NOD2	16q12.1	Locus_190	rs72796367	16	50762771	Statistical	rs72796367
21983784	IBD	NOD2	16q12.1	Locus_190	rs2066847	16	50763778	Statistical	rs2066847
25363779	CD		16q12.1	Locus_190	rs2066847	16	50763778	Statistical	rs2066847
28658209	CD	NOD2	16q12.1	Locus_190	rs5743293	16	50763779	Statistical	rs5743293
28658209	CD	NOD2	16q12.1	Locus_190	rs184788345	16	50816078	Statistical	rs184788345,rs181708647,rs148107725
29625966	SLE	CSNK2A2	16q21	Locus_191	rs2731783	16	58253460	FunctionalExp	rs2731783
28067908	IBD	PLCG2	16q23.3	Locus_193	rs11548656	16	81916912	Statistical	rs11548656
28067908	IBD	PLCG2	16q23.3	Locus_193	rs1143687	16	81922813	Statistical	rs1143687
25363779	UC		16q24.1	Locus_194	rs16940202	16	86014241	Statistical	rs16940202
23143596	RA	IRF8	16q24.1	Locus_194	rs13330176	16	86019087	Statistical	rs13330176,rs9927316,rs9939427,rs9933582,rs13333054,rs12232384,rs9941286,rs2139493,rs72807051,rs68143182,rs3036160,rs2139492
25363779	VIT		16q24.3	Locus_195	rs9926296	16	89818089	Statistical	rs9926296
28658209	CD	KSR1	17q11.2	Locus_197	rs10775412	17	25869033	Statistical	rs10775412,rs8075695,rs2948542,rs2948536,rs17778144,rs1105527,rs2945412
25363779	PSO		17q11.2	Locus_197	rs28998802	17	26124908	Statistical	rs28998802
28658209	CD	CCL11,CCL7,CCL2	17q12	Locus_198	rs9889296	17	32570547	Statistical	rs9889296,rs7210316,rs11870164,rs3091315,rs13900,rs2368472,rs3091316,rs991804,rs77197551,rs12943279,rs7503519,rs4795894,rs2887259,rs2368471,rs1080327,rs11870347,rs11870407,rs1024611,rs13306750,rs1574904,rs2857656
24068945	UC	CRKRS,C17orf37,ERBB2,GRB7,PERLD1,STAC2,GSDMB,IKZF3,ORMDL3,STARD3	17q12	Locus_199	rs12946510	17	37912377	Statistical	rs12946510,rs907092,rs2941522,rs9747973,rs10445308,rs12942330,rs11658993,rs4795395,rs9909593,rs34233420,rs202126107,rs4795397,rs150443878,rs11557466,rs11078925,rs34120102,rs12709365,rs13380815,rs11870965,rs9905959,rs10852935,rs10852936,rs9891174,rs59716545,rs12939457,rs367998020,rs34189114,rs35736272,rs1054609,rs9907088,rs36038753,rs35569035,rs9910826,rs71355426,rs9904624,rs4795398,rs12939566,rs1…
28658209	IBD	ERBB2,IKZF3,MIEN1,GRB7,GSDMB,ZPBP2,LRRC3C,ORMDL3	17q12	Locus_199	rs4795397	17	38023745	Statistical	rs4795397,rs12232497,rs1054609,rs12936409,rs9907088,rs2872507,rs35736272,rs11870965,rs13380815,rs35569035,rs10852935,rs34074973,rs9904624,rs34189114,rs4795398,rs10852936,rs34120102,rs12941333,rs12232498,rs11078925,rs11557466,rs12709365,rs11078927,rs12939832,rs9910826,rs11078928,rs36095411,rs11078926,rs59716545,rs34233420,rs4795399,rs907092
21983784	IBD	ORMDL3	17q12	Locus_199	rs2872507	17	38040763	Statistical	rs2872507,rs12941333,rs12232498,rs12232497,rs12939566,rs4795398,rs12936409,rs9904624,rs71355426,rs9910826,rs35569035,rs36038753,rs9907088,rs1054609,rs35736272,rs34189114,rs367998020,rs12939457,rs59716545,rs9891174,rs10852936,rs10852935,rs68122720,rs9905959,rs11870965,rs13380815,rs12709365,rs34120102,rs11078925,rs11557466,rs36095411,rs11651596,rs12949100,rs8069176,rs4795399,rs2305480,rs35196450,rs…
23143596	RA	IKZF3	17q12	Locus_199	rs12936409	17	38043649	Statistical	rs12936409,rs2872507,rs12941333,rs12232498,rs12232497,rs12939566,rs4795398,rs68122720,rs9904624,rs71355426,rs9910826,rs35569035,rs36038753,rs9907088,rs1054609,rs35736272,rs34189114,rs367998020,rs12939457,rs59716545,rs9891174,rs10852936,rs10852935,rs9905959,rs11870965,rs13380815,rs12709365,rs34120102,rs11078925,rs11557466,rs36095411,rs11651596,rs12949100,rs8069176,rs4795399,rs2305480,rs35196450,rs…
28658209	IBD	STAT5A,PTRF,STAT3	17q21.2	Locus_200	rs3883338	17	40508541	Statistical	rs3883338,rs12942547,rs6503695,rs12949918,rs744166,rs17885629,rs9897389,rs8073836,rs13342031,rs3736164,rs17886724,rs9895473,rs8075676,rs12601611,rs35314169,rs4103200,rs6503697,rs6503696,rs1905340,rs8069645,rs8076051,rs3736162,rs9891119,rs7217655,rs3816769,rs139622440,rs62075772,rs12950549,rs8072391,rs35950888,rs17885741,rs35455295,rs2306581,rs8073517,rs8068748,rs150757603,rs9913597,rs8081037,rs99…
21983784	IBD	STAT3	17q21.2	Locus_200	rs744166	17	40514201	Statistical	rs744166,rs9897389,rs8073836,rs12942547,rs17885629,rs12949918
21983784	IBD	PTPN2	18p11.21	Locus_203	rs2542151	18	12779947	Statistical	rs2542151,rs2542150,rs9952749,rs9952753,rs9952991,rs2847280,rs67518044,rs2542149,rs2847278,rs2847274,rs2542148,rs2847293,rs7237497,rs34920518,rs2542147,rs2847260,rs67878610,rs142342883,rs888270,rs34560559,rs2014857,rs11663253,rs60474474,rs45450798,rs60751993,rs60735058,rs8096138,rs35153695,rs1893217,rs12967678,rs80262450
23698362	T1D	PTPN2	18p11.21	Locus_203	rs1893217	18	12809340	Statistical	rs1893217,rs35153695,rs8096138,rs60735058,rs60751993,rs45450798,rs60474474,rs11663253,rs34920518,rs2847293,rs67518044,rs9952991,rs9952753,rs9952749,rs2542151,rs2542150,rs2847280,rs2542149,rs2847278,rs2847274,rs2542148,rs7237497,rs2542147,rs2847260,rs67878610,rs142342883,rs888270,rs34560559,rs2014857,rs12967678,rs80262450
23698362	CD	PTPN2	18p11.21	Locus_203	rs1893217	18	12809340	Statistical	rs1893217,rs35153695,rs8096138,rs60735058,rs60751993,rs45450798,rs60474474,rs11663253,rs34920518,rs2847293,rs67518044,rs9952991,rs9952753,rs9952749,rs2542151,rs2542150,rs2847280,rs2542149,rs2847278,rs2847274,rs2542148,rs7237497,rs2542147,rs2847260,rs67878610,rs142342883,rs888270,rs34560559,rs2014857,rs12967678,rs80262450
28658209	IBD	PSMG2,PTPN2,CEP76	18p11.21	Locus_203	rs80262450	18	12818922	Statistical	rs80262450,rs12967678,rs35967540,rs34920518,rs12968719,rs12955302,rs34799913,rs34560559,chr18:12808466,rs8096138,rs34416003,rs71353227,rs60474474,rs60735058,rs11663253,rs60751993,rs12964314,rs71174151,rs12963474,rs150994010,rs1893217,rs34153303,rs35954636,rs35923716,rs888270,rs45450798,rs2014857,rs2847293,rs12969241,rs35153695,rs2847274,rs2847278,rs7237497,rs2542149,rs397702897,rs2542147,rs284726…
23698362	T1D	CD226	18q22.2	Locus_204	rs763361	18	67531642	Statistical	rs763361,rs1788105,rs727088,rs371095822,rs1790932,rs1788229,rs1790946,rs1790947,rs7244202,rs1788232,rs13381239,rs1615504,rs1808094,rs3018275,rs1790961,rs4891780,rs1610554,rs7239671,rs34875178,rs36024512,rs1790576,rs1790931,rs34086233,rs1790963,rs1790964,rs1790575,rs1790604,rs1790588,rs12969657,rs8099412,rs1788103,rs1865761,rs1788100,rs1788098,rs1788097,rs9950174,rs75203923,rs2365358,rs948788,rs17…
21983784	IBD	SBNO2	19p13.3	Locus_205	rs4807569	19	1123378	Statistical	rs4807569,rs4807570,rs2024092,rs2074915,rs2074916,rs11669443,rs2074919
28658209	CD	SBNO2,GPX4,HMHA1,POLR2E,STK11	19p13.3	Locus_205	rs4807570	19	1123652	Statistical	rs4807570,rs4807569,rs2024092
28658209	CD	SBNO2,GPX4,HMHA1,POLR2E,STK11	19p13.3	Locus_205	rs74610550	19	1179494	Statistical	rs74610550,rs145026040,rs4319874,rs72977562,rs72977586,rs72977594,rs148741535,rs59320291,rs150057717,rs7252278
25363779	MS		19p13.3	Locus_206	rs1077667	19	6668972	Statistical	rs1077667
25363779	RA		19p13.2	Locus_207	rs74956615	19	10427721	Statistical	rs74956615
26189819	RA		19p13.2	Locus_207	rs34536443	19	10463118	Integrative	rs74956615
23143596	RA	TYK2	19p13.2	Locus_207	rs34536443	19	10463118	Statistical	rs34536443
25849893	RA	TYK2	19p13.2	Locus_207	rs34536443	19	10463118	Statistical	rs34536443
28658209	CD	TYK2	19p13.2	Locus_207	rs34536443	19	10463118	Statistical	rs34536443,rs74956615
25363779	PSO		19p13.2	Locus_207	rs34536443	19	10463118	Statistical	rs34536443
25363779	JIA		19p13.2	Locus_207	rs34536443	19	10463118	Statistical	rs34536443
25849893	RA	TYK2	19p13.2	Locus_207	rs35018800	19	10464843	Statistical	rs35018800
23143596	RA	TYK2	19p13.2	Locus_207	rs12720356	19	10469975	Statistical	rs12720356,rs75231016,rs73510898
25849893	RA	TYK2	19p13.2	Locus_207	rs12720356	19	10469975	Statistical	rs12720356,rs75231016,rs73510898
25363779	CD		19p13.2	Locus_207	rs12720356	19	10469975	Statistical	rs12720356
28658209	IBD		19p13.2	Locus_207	rs60542850	19	10488360	Statistical	rs60542850,rs12610298,rs12720270,chr19:10516196,rs28382805,rs11669299,rs11085730,rs71297581,rs35164067,rs11879191,rs34953890
28658209	CD	TYK2	19p13.2	Locus_207	rs145530718	19	10568883	Statistical	rs145530718,rs35074907
31672989	SS	IL12RB1,MAST3	19p13.11	Locus_208	rs2305743	19	18193191	Statistical	rs2305743,rs12150884
25363779	CD		19q13.11	Locus_209	rs736289	19	33757062	Statistical	rs736289
28658209	CD	NTN5,RASIP1,FUT2,MAMSTR,FUT1,IZUMO1	19q13.33	Locus_212	rs601338	19	49206674	Statistical	rs601338,rs681343,rs492602,rs516316,rs679574,rs516246,rs485073,rs35106244,rs602662,rs485186,rs603985,rs28362844,rs571689,rs570794,rs507711
28658209	UC	TTPAL,HNF4A,PKIG,ADA,SERINC3,C20orf62	20q13.12	Locus_215	rs6017342	20	43065028	Statistical	rs6017342
25363779	UC		20q13.12	Locus_215	rs6017342	20	43065028	Statistical	rs6017342
28658209	CD		20q13.12	Locus_215	rs56732329	20	43258079	Statistical	rs56732329,rs79493594
23143596	RA	CD40	20q13.12	Locus_216	rs6032662	20	44734310	Statistical	rs6032662,rs6032663,rs367701385,rs2024568,rs6032660,rs6032664,rs6074022,rs1569723,rs1883832,rs4810485,rs6065926,rs4239702
28658209	CD	CD40,NCOA5,SLC12A5	20q13.12	Locus_216	rs4239702	20	44749251	Statistical	rs4239702,rs6074022,rs6032660,rs6032664,rs6032663,rs1569723,rs6032662,rs2024568,rs4810485,rs1883832
30013183	JIA	CD40	20q13.12	Locus_216	rs4239702	20	44749251	FunctionalExp	rs4810485
30013183	JIA	CD40	20q13.12	Locus_216	rs4239702	20	44749251	FunctionalExp	rs6032664
30013183	JIA	CD40	20q13.12	Locus_216	rs4239702	20	44749251	FunctionalExp	rs6065926
23965943	CD	TNFRSF6B	20q13.33	Locus_218	rs6062496	20	62329099	FunctionalExp	rs1268242286
23965943	UC	TNFRSF6B	20q13.33	Locus_218	rs6062496	20	62329099	FunctionalExp	rs570762078
28658209	IBD	TNFRSF6B,SLC2A4RG,ARFRP1,RTEL1,LIME1,ZGPAT,ZBTB46,STMN3	20q13.33	Locus_218	rs6062496	20	62329099	Statistical	rs6062496
23965943	CD	TNFRSF6B	20q13.33	Locus_218	rs6062496	20	62329099	FunctionalExp	rs768195916
23965943	CD	TNFRSF6B	20q13.33	Locus_218	rs6062496	20	62329099	FunctionalExp	rs773280767
23965943	CD	TNFRSF6B	20q13.33	Locus_218	rs6062496	20	62329099	FunctionalExp	rs776031713
28658209	CD		21q21.1	Locus_219	rs2403966	21	16798091	Statistical	rs2403966,rs7282047,rs62218408,rs34828125,rs11908895,rs2243316,rs2242825,rs2823258,rs7279911,rs35325993,rs2823257,rs2403965,rs2403964,rs2823271,rs2823270,rs13050889,rs2242822,rs34728090,rs7280188,rs55673812,rs2823262,rs2823269,rs7280199,rs35824850,rs7282503,rs2823264,rs6517422,rs2243315,rs57525236,rs200642633,chr21:16789469,rs1040360,rs2823261,rs10854382,rs2823268,rs2242829,rs35731981,rs2823266,r…
28658209	CD		21q21.1	Locus_219	rs1736137	21	16806695	Statistical	rs1736137,rs1736013,rs1297257,rs1297256,rs972010,rs1297258,rs1297259,rs1297255,rs1736015,rs1297263,rs1736018,rs1736135,rs1736151,rs1736143,rs148317090,rs71183480,rs1736150,rs1736020,rs1297269,rs1736144,rs1736157
25363779	CD		21q22.11	Locus_220	rs2284553	21	34776695	Statistical	rs2284553
23143596	RA	RCAN1	21q22.12	Locus_221	rs2834512	21	35911599	Statistical	rs2834512,rs74679034,rs7276646,rs79818725,rs74677780,rs4816492,rs2834519,rs77251346,rs2834532,rs147868091,rs141570105,rs7283600,rs7278771,rs79125270
23143596	RA	RUNX1	21q22.12	Locus_222	rs9979383	21	36715761	Statistical	rs9979383,rs66922517,rs8129030,rs8133843,rs2205049
28658209	IBD		21q22.2	Locus_223	rs9977672	21	40463283	Statistical	rs9977672,rs9808651,rs4817983,rs2836883,rs2836881,rs2836882,rs2836878,rs4817986,rs4817987,rs2836884
23698362	T1D	UBASH3A	21q22.3	Locus_224	rs11203203	21	43836186	Statistical	rs11203203,rs80054410
26189819	RA		21q22.3	Locus_224	rs1893592	21	43855067	Integrative	rs1893592
30910956	T1D	UBASH3A	21q22.3	Locus_224	rs1893592	21	43855067	FunctionalExp	rs883868
21983784	IBD	ICOSLG	21q22.3	Locus_225	rs762421	21	45615561	Statistical	rs762421,rs8127691,rs7276302,rs2838517,rs34520745,rs2838516,rs743479,rs743478,rs762422,rs762423,rs2838520,rs2838521,rs4635612,rs4380337,rs2838519,rs4317019,rs4456788,rs8134436,rs2070551,rs2070552,rs59998884,rs60482769,rs2876932,rs7282490,rs3746958,rs141623331,rs3804031,rs3804032,rs139114020,rs35405602,rs71197887,rs8126495,rs11089118
28658209	IBD	ICOSLG,DNMT3L,C21orf33	21q22.3	Locus_225	rs4456788	21	45616324	Statistical	rs4456788,rs7282490,rs2876932,rs762423,rs2070552,rs762422,rs8127691,rs8134436,rs2070551,rs2838521,rs4635612,rs4380337,rs4317019,rs2838520,rs762421,rs743478,rs2838516,rs7276302,rs743479,rs2838517
25363779	SLE		22q11.21	Locus_226	rs131654	22	21917190	Statistical	rs131654
28658209	CD	UBE2L3,CCDC116,PPIL2,YDJC,SDF2L1	22q11.21	Locus_226	rs2283789	22	21944478	Statistical	rs2283789,rs2266961,rs11089629,rs4821124,rs5754234,rs738129,rs140492,rs140489,rs140490,rs5749485,rs4821104,rs1034329,rs181361,rs5754238,rs74998499,rs9621715,rs878825,rs2266959,rs4821108,rs2070512,rs12484550,rs181362,rs2266964,rs73166630,rs4821116,rs66534072,rs5994638,rs5749493,rs5998672,rs5754323,rs5998644,rs738128,rs73166632,rs5754344,rs9619386,rs5754422,rs5754426,rs5754217,rs4821130,rs1811069,r…
28658209	IBD	NEFH,THOC5,NIPSNAP1,UQCR10,ASCC2,NF2,CABP7,HORMAD2,LIF,MTMR3,ZMAT5	22q12.2	Locus_227	rs131294	22	30171271	Statistical	rs131294,rs140142,rs140135,rs713875,rs249400,rs1003342,rs714027,rs140125,rs5763644,rs4823075,rs71198528,rs6006356,rs2412975,rs4823074,rs3788423,rs4823073,rs140151,rs201712052,rs5763767,rs4823077,rs131278,rs5997579,rs2412971,rs737909,rs5763675,rs2412963,rs5752993,rs5763680,rs1076137,rs5763674,rs9614090,rs4823055,rs2412973,rs5763689,rs2412970,rs5752968,rs2017677,rs715523,rs4820820,rs4239933,rs62226…
28067908	CD	NCF4	22q12.3	Locus_228	rs4821544	22	37258503	Statistical	rs4821544
23143596	RA	IL2RB	22q12.3	Locus_228	rs3218251	22	37545505	Statistical	rs3218251,rs3218253,rs228978,rs3218258,rs3218255
28658209	IBD	RPL3,PDGFB,SYNGR1	22q13.1	Locus_229	rs2143178	22	39660829	Statistical	rs2143178,rs2413583
28658209	CD		22q13.1	Locus_229	rs5757584	22	39662550	Statistical	rs5757584,rs5757599,rs5757600,rs968451,rs5757589,rs5757590,rs5757592,rs5757596,rs5750785,rs5757601,rs57078777,rs5757618,rs12627761,rs5757619,rs12627970,rs5750789,rs2007418,rs2076125,rs5750784,rs34698021,rs5757587,rs5757610,rs5757609,chr22:39707222,rs77442041,rs1569495,rs5757611,rs62228377,rs12163078,rs62228378,rs28591484,rs971964,rs11704385,rs5757622,rs75712317,rs12627838,rs62228404,rs5757614,rs1…
26189819	RA		22q13.1	Locus_229	rs909685	22	39747671	Integrative	rs909685
23143596	RA	IRAK1	Xq28	Locus_230	rs13397	X	153248248	Statistical	rs13397,rs3027933,rs5987194,rs1734787,rs1616369,rs199553914,rs5986957,rs2071134,rs762653,rs3027878,rs1059702,rs1734791,rs1734792,rs5987206,rs2075596,rs5987212,rs78237385,rs4898375,rs58240020,rs2734647,rs2071131,rs2071128,rs17421,rs1059703,rs2269370,rs2071130,rs2071129,rs2269368,rs370813411,rs6571303,rs2266890,rs5945173,rs34636145,rs6643656

## Sheet: Table S7
Table S7. Autoimmune disease loci that include protein coding variants with predicted deleterious effects. Prioritized variants from Table S6 were annotated using Variant Effect Predictor, SIFT, and PolyPhen. Lead variants of independent association signals, prioritized variants, and ReportedGene representing each signal were obtained from the PMIDs shown. Method column indicates the variant fine…
PMID	Disease	ReportedGene	Cytoband	LocusNumber	GWASLeadVariant	GWASLeadVariantChr	GWASLeadVariantPos	Method	PrioritizedVariants	ProteinCodingVar	VEP_Annotation	PolyPhen	SIFT	PrioritizedGene
24068945	UC	RNF186	1p36.13	Locus_5	rs41264113	1	20141405	Statistical	rs41264113,rs75270523	rs41264113	missense	probably_damaging	deleterious	RNF186
24068945	UC	IL23R	1p31.3	Locus_10	rs76418789	1	67648596	Statistical	rs76418789	rs76418789	missense	probably_damaging	deleterious	IL23R
21983784	IBD	IL23R	1p31.3	Locus_10	rs76418789	1	67648596	Statistical	rs76418789	rs76418789	missense	probably_damaging	deleterious	IL23R
28658209	CD	IL23R	1p31.3	Locus_10	rs76418789	1	67648596	Statistical	rs76418789,rs180878168	rs76418789	missense	probably_damaging	deleterious	IL23R
26887945	IBD	IL23R	1p31.3	Locus_10	rs11209026	1	67705958	FunctionalExp	rs76418789	rs76418789	missense	probably_damaging	deleterious	IL23R
24068945	UC	IL23R	1p31.3	Locus_10	rs11209026	1	67705958	Statistical	rs11209026,rs11581607,rs79755370,rs113935720,rs80174646,rs11488194,rs11465804,rs148170789,rs140953244,rs7551201,rs6701313,rs112106127,rs41494046,rs7547569,rs79866453,rs111379368,rs143913286,rs11583760,rs144434064,rs149798029,rs151278615,rs113155999,rs78254060,rs75328060,rs77319898	rs11209026	missense	possibly_damaging	deleterious	IL23R
21983784	IBD	IL23R	1p31.3	Locus_10	rs11465804	1	67702526	Statistical	rs11465804,rs80174646,rs11488194,rs148170789,rs140953244,rs7551201,rs6701313,rs112106127,rs41494046,rs79755370,rs11209026,rs78254060,rs11581607,rs75328060,rs77319898,rs113935720,rs9988642,rs7547569,rs79866453,rs111379368,rs143913286,rs11583760,rs144434064,rs149798029,rs151278615,rs113155999	rs11209026	missense	possibly_damaging	deleterious	IL23R
28658209	IBD	IL23R	1p31.3	Locus_10	rs11581607	1	67707690	Statistical	rs11581607,rs113935720,rs11209026	rs11209026	missense	possibly_damaging	deleterious	IL23R
26887945	IBD	IL23R	1p31.3	Locus_10	rs11209026	1	67705958	FunctionalExp	rs11209026	rs11209026	missense	possibly_damaging	deleterious	IL23R
28067908	CD	SLAMF8	1q23.2	Locus_21	rs34687326	1	159799910	Statistical	rs34687326	rs34687326	missense	possibly_damaging	deleterious	SLAMF8
21983784	IBD	IL18RAP	2q12.1	Locus_42	rs143081976	2	103068420	Statistical	rs143081976	rs143081976	missense	probably_damaging	deleterious	IL18RAP
19264985	T1D	IFIH1	2q24.2	Locus_44	rs35744605	2	163134090	Statistical	rs35744605	rs35744605	pLOF_highconfidence			IFIH1
28658209	UC	FAP,IFIH1	2q24.2	Locus_44	rs35667974	2	163124637	Statistical	rs35667974	rs35667974	missense	probably_damaging	tolerated	IFIH1
19264985	T1D	IFIH1	2q24.2	Locus_44	rs35667974	2	163124637	Statistical	rs35667974,rs78456138,rs141102226,rs142647938	rs35667974	missense	probably_damaging	tolerated	IFIH1
26189819	RA		3p24.1	Locus_59	rs3806624	3	27764623	Integrative	rs1874198	rs1874198	missense	possibly_damaging	tolerated_low_confidence	EOMES
28658209	CD		3p21.31	Locus_63	rs149010539	3	49686084	Statistical	rs149010539,rs142690032,chr3:49711430,rs11706166,rs11713251,rs75066279,rs4541435,rs11709076,rs76598583,rs11719729,rs116046827,rs139539051,rs116285936,rs142656174,rs11711300,rs11716895,rs145820576,rs116780602,rs115229061,rs11709546,rs114743756,rs115475663,rs200188442,rs11713325	rs142690032	pLOF_highconfidence			MST1
23143596	RA	DNASE1L3	3p14.3	Locus_65	rs35677470	3	58183636	Statistical	rs35677470,rs139325797	rs35677470	missense	probably_damaging	deleterious	DNASE1L3
20953186	PSA	TRAF3IP2	6q21	Locus_106	rs33980500	6	111913262	FunctionalExp	rs33980500	rs33980500	missense	probably_damaging	deleterious	TRAF3IP2
25363779	PSO		6q21	Locus_106	rs33980500	6	111913262	Statistical	rs33980500	rs33980500	missense	probably_damaging	deleterious	TRAF3IP2
28658209	IBD	CARD9	9q34.3	Locus_133	rs141992399	9	139259592	Statistical	rs141992399	rs141992399	pLOF_highconfidence			CARD9
24068945	UC	CARD9	9q34.3	Locus_133	rs141992399	9	139259592	Statistical	rs141992399	rs141992399	pLOF_highconfidence			CARD9
21983784	IBD	CARD9	9q34.3	Locus_133	rs141992399	9	139259592	Statistical	rs141992399	rs141992399	pLOF_highconfidence			CARD9
23143596	RA	CD5	11q12.2	Locus_150	rs595158	11	60909581	Statistical	rs595158,rs666671,rs1787904,rs610777,rs611706,rs624374,rs667845,rs34025392,rs10792307,rs10792308,rs6591639,rs471718,rs675625,rs10750952,rs10750953,rs10792303,rs2154677,rs2066996,rs10897141,rs10897140,rs7104333,rs7105236,rs2229177,rs11230608,rs71471810,rs4245224,rs4999549,rs628831,rs671444,rs646955,rs10792304,rs200167827,rs508970,rs2154678,rs7876,rs7124430,rs10792305,rs1783186,rs486160,rs537662	rs2229177	missense	probably_damaging	deleterious	CD5
28658209	CD	CD5,CD6,SLC15A3	11q12.2	Locus_150	rs11230563	11	60776209	Statistical	rs11230563,rs2074227,rs55753183,rs11230556,rs11230555,rs61899220,rs11230558,rs175110	rs11230563	missense	possibly_damaging	deleterious	CD6
28658209	UC	NXPE1,NXPE4	11q23.2	Locus_158	rs200349593	11	114397163	Statistical	rs200349593,rs661054,rs648541,rs548756,rs144186593,rs534912,rs580705,rs485388,rs494754,rs524911,rs484356,rs561722,rs661946,rs11215037,rs7117324,rs560174,rs2045241,rs10891692,rs61275686,rs511590,rs11600618	rs10891692	missense	probably_damaging	deleterious	NXPE1
23406874	MS		12q14.1	Locus_166	rs2069502	12	58144665	Statistical	rs2069502,rs2072052,rs35187428,rs4646536,rs3782130,rs10877012,rs703842,rs10877013,rs2291617,rs10877014,rs10877015,rs10877016,rs10877017,rs11172333,rs9652011,rs10877018,rs60277845,rs8181644,rs923829,rs11172335,rs10747783,rs2014886,rs1599932,rs10431552,rs10431505,rs724834,rs56177740,rs4301823,rs11172342,rs11172343,rs7965287,rs56126635,rs11172344,rs10783847,rs10783848,rs1875124,rs3825079,rs3216741,r…	rs1599932	missense	bening	deleterious_low_confidence	TSFM
27974454	SLE	ITGAM	16p11.2	Locus_189	rs11860650	16	31326706	FunctionalExp	rs1143678	rs1143678	missense	possibly_damaging	deleterious	ITGAM
21983784	IBD	NOD2	16q12.1	Locus_190	rs2066847	16	50763778	Statistical	rs2066847	rs2066847	pLOF_highconfidence			NOD2
25363779	CD		16q12.1	Locus_190	rs2066847	16	50763778	Statistical	rs2066847	rs2066847	pLOF_highconfidence			NOD2
21983784	IBD	NOD2	16q12.1	Locus_190	rs104895427	16	50744753	Statistical	rs104895427	rs104895427	missense	probably_damaging	deleterious	NOD2
21983784	IBD	NOD2	16q12.1	Locus_190	rs104895467	16	50750810	Statistical	rs104895467	rs104895467	missense	probably_damaging	deleterious	NOD2
28658209	CD	NOD2	16q12.1	Locus_190	rs104895467	16	50750810	Statistical	rs104895467,rs192929204,rs201806207	rs104895467	missense	probably_damaging	deleterious	NOD2
28658209	CD	NOD2	16q12.1	Locus_190	rs2066845	16	50756540	Statistical	rs2066845	rs2066845	missense	probably_damaging	deleterious	NOD2
21983784	IBD	NOD2	16q12.1	Locus_190	rs2066845	16	50756540	Statistical	rs2066845	rs2066845	missense	probably_damaging	deleterious	NOD2
21983784	IBD	NOD2	16q12.1	Locus_190	rs5743277	16	50745929	Statistical	rs5743277	rs5743277	missense	possibly_damaging	deleterious	NOD2
21983784	IBD	NOD2	16q12.1	Locus_190	rs104895431	16	50745114	Statistical	rs104895431,rs187025281,rs104895444	rs104895444	missense	bening	deleterious	NOD2
21983784	IBD	NOD2	16q12.1	Locus_190	rs104895444	16	50746199	Statistical	rs104895444	rs104895444	missense	bening	deleterious	NOD2
28658209	CD	NOD2	16q12.1	Locus_190	rs104895444	16	50746199	Statistical	rs104895444,rs104895431	rs104895444	missense	bening	deleterious	NOD2
28658209	CD	NOD2	16q12.1	Locus_190	rs2066844	16	50745926	Statistical	rs2066844	rs2066844	missense	bening	deleterious	NOD2
21983784	IBD	NOD2	16q12.1	Locus_190	rs2066844	16	50745926	Statistical	rs2066844,rs12324931	rs2066844	missense	bening	deleterious	NOD2
28067908	IBD	PLCG2	16q23.3	Locus_193	rs1143687	16	81922813	Statistical	rs1143687	rs1143687	missense	possibly_damaging	deleterious	PLCG2
23143596	RA	IKZF3	17q12	Locus_199	rs12936409	17	38043649	Statistical	rs12936409,rs2872507,rs12941333,rs12232498,rs12232497,rs12939566,rs4795398,rs68122720,rs9904624,rs71355426,rs9910826,rs35569035,rs36038753,rs9907088,rs1054609,rs35736272,rs34189114,rs367998020,rs12939457,rs59716545,rs9891174,rs10852936,rs10852935,rs9905959,rs11870965,rs13380815,rs12709365,rs34120102,rs11078925,rs11557466,rs36095411,rs11651596,rs12949100,rs8069176,rs4795399,rs2305480,rs35196450,rs…	rs11078928	pLOF_highconfidence			GSDMB
24068945	UC	CRKRS,C17orf37,ERBB2,GRB7,PERLD1,STAC2,GSDMB,IKZF3,ORMDL3,STARD3	17q12	Locus_199	rs12946510	17	37912377	Statistical	rs12946510,rs907092,rs2941522,rs9747973,rs10445308,rs12942330,rs11658993,rs4795395,rs9909593,rs34233420,rs202126107,rs4795397,rs150443878,rs11557466,rs11078925,rs34120102,rs12709365,rs13380815,rs11870965,rs9905959,rs10852935,rs10852936,rs9891174,rs59716545,rs12939457,rs367998020,rs34189114,rs35736272,rs1054609,rs9907088,rs36038753,rs35569035,rs9910826,rs71355426,rs9904624,rs4795398,rs12939566,rs1…	rs11078928	pLOF_highconfidence			GSDMB
21983784	IBD	ORMDL3	17q12	Locus_199	rs2872507	17	38040763	Statistical	rs2872507,rs12941333,rs12232498,rs12232497,rs12939566,rs4795398,rs12936409,rs9904624,rs71355426,rs9910826,rs35569035,rs36038753,rs9907088,rs1054609,rs35736272,rs34189114,rs367998020,rs12939457,rs59716545,rs9891174,rs10852936,rs10852935,rs68122720,rs9905959,rs11870965,rs13380815,rs12709365,rs34120102,rs11078925,rs11557466,rs36095411,rs11651596,rs12949100,rs8069176,rs4795399,rs2305480,rs35196450,rs…	rs11078928	pLOF_highconfidence			GSDMB
28658209	IBD	ERBB2,IKZF3,MIEN1,GRB7,GSDMB,ZPBP2,LRRC3C,ORMDL3	17q12	Locus_199	rs4795397	17	38023745	Statistical	rs4795397,rs12232497,rs1054609,rs12936409,rs9907088,rs2872507,rs35736272,rs11870965,rs13380815,rs35569035,rs10852935,rs34074973,rs9904624,rs34189114,rs4795398,rs10852936,rs34120102,rs12941333,rs12232498,rs11078925,rs11557466,rs12709365,rs11078927,rs12939832,rs9910826,rs11078928,rs36095411,rs11078926,rs59716545,rs34233420,rs4795399,rs907092	rs11078928	pLOF_highconfidence			GSDMB
23143596	RA	TYK2	19p13.2	Locus_207	rs34536443	19	10463118	Statistical	rs34536443	rs34536443	missense	probably_damaging	deleterious	TYK2
25849893	RA	TYK2	19p13.2	Locus_207	rs34536443	19	10463118	Statistical	rs34536443	rs34536443	missense	probably_damaging	deleterious	TYK2
25363779	PSO		19p13.2	Locus_207	rs34536443	19	10463118	Statistical	rs34536443	rs34536443	missense	probably_damaging	deleterious	TYK2
25363779	JIA		19p13.2	Locus_207	rs34536443	19	10463118	Statistical	rs34536443	rs34536443	missense	probably_damaging	deleterious	TYK2
28658209	CD	TYK2	19p13.2	Locus_207	rs34536443	19	10463118	Statistical	rs34536443,rs74956615	rs34536443	missense	probably_damaging	deleterious	TYK2
25849893	RA	TYK2	19p13.2	Locus_207	rs35018800	19	10464843	Statistical	rs35018800	rs35018800	missense	probably_damaging	deleterious	TYK2
25363779	CD		19p13.2	Locus_207	rs12720356	19	10469975	Statistical	rs12720356	rs12720356	missense	possibly_damaging	deleterious	TYK2
23143596	RA	TYK2	19p13.2	Locus_207	rs12720356	19	10469975	Statistical	rs12720356,rs75231016,rs73510898	rs12720356	missense	possibly_damaging	deleterious	TYK2
25849893	RA	TYK2	19p13.2	Locus_207	rs12720356	19	10469975	Statistical	rs12720356,rs75231016,rs73510898	rs12720356	missense	possibly_damaging	deleterious	TYK2
23965943	CD	TNFRSF6B	20q13.33	Locus_218	rs6062496	20	62329099	FunctionalExp	rs773280767	rs773280767	pLOF_highconfidence			TNFRSF6B
23965943	CD	TNFRSF6B	20q13.33	Locus_218	rs6062496	20	62329099	FunctionalExp	rs776031713	rs776031713	missense	probably_damaging	deleterious	TNFRSF6B
23965943	UC	TNFRSF6B	20q13.33	Locus_218	rs6062496	20	62329099	FunctionalExp	rs570762078	rs570762078	missense	possibly_damaging	deleterious	TNFRSF6B
23965943	CD	TNFRSF6B	20q13.33	Locus_218	rs6062496	20	62329099	FunctionalExp	rs1268242286	rs1268242286	missense	bening	deleterious	TNFRSF6B
23965943	CD	TNFRSF6B	20q13.33	Locus_218	rs6062496	20	62329099	FunctionalExp	rs768195916	rs768195916	missense	probably_damaging	deleterious	TNFRSF6B

## Sheet: Table S8
Table S8. Prioritized genes in complex autoimmune disease loci. Prioritized genes and method of gene prioritization are based on the PMIDs shown. GWAS lead variants were obtained from the Harmonized GWAS Summary Statistics included in Table S11. LocusNumber represents variants that are located within 500kb to each other and is consistent across Tables S5, S6, S7, and S8. All genomic coordinates a…
PMID	Disease	Cytoband	LocusNumber	GWASLeadVariant	GWASLeadVariantChr	GWASLeadVariantPos	PrioritizedGene	Ensembl_ID	Gene_Chr	Gene_TSS	Method
31024628	CD	1p36.33	Locus_1	rs6697886	1	1173611	ANKRD65	ENSG00000235098.4	1	1357149	eQTL-GWAS Integration
31024628	CD	1p36.33	Locus_1	rs6697886	1	1173611	MRPL20	ENSG00000242485.1	1	1342693	eQTL-GWAS Integration
31024628	CD	1p36.33	Locus_1	rs6697886	1	1173611	TAS1R3	ENSG00000169962.4	1	1266694	eQTL-GWAS Integration
22955828	UC	1p36.32	Locus_2	rs7544646	1	2496649	C1orf86	ENSG00000162585.12	1	2144159	Integrative Approach
27489002	UC	1p36.32	Locus_2	rs2495365	1	2498027	TNFRSF14	ENSG00000157873.13	1	2487078	Network Analysis
30572963	RA	1p36.32	Locus_2	rs2843401	1	2528133	MMEL1	ENSG00000142606.11	1	2564481	Integrative Approach
24390342	RA	1p36.32	Locus_2	rs2843401	1	2528133	TNFRSF14	ENSG00000157873.13	1	2487078	Integrative Approach
27278126	MS	1p36.32	Locus_2	rs4648356	1	2709164	FAM213B	ENSG00000157870.10	1	2517930	Integrative Approach
27278126	MS	1p36.32	Locus_2	rs4648356	1	2709164	MMEL1	ENSG00000142606.11	1	2564481	Integrative Approach
27278126	MS	1p36.32	Locus_2	rs4648356	1	2709164	TNFRSF14	ENSG00000157873.13	1	2487078	Integrative Approach
27278126	MS	1p36.32	Locus_2	rs4648356	1	2709164	TTC34	ENSG00000215912.7	1	2718286	Integrative Approach
31024628	CD	1p36.23	Locus_3	rs2797685	1	7879063	PARK7	ENSG00000116288.8	1	8014351	eQTL-GWAS Integration
31024628	CD	1p36.23	Locus_3	rs2797685	1	7879063	VAMP3	ENSG00000049245.8	1	7831329	eQTL-GWAS Integration
24390342	RA	1p36.23	Locus_3	rs227163	1	7961206	TNFRSF9	ENSG00000049249.4	1	8000926	Integrative Approach
24390342	RA	1p36.13	Locus_4	rs2240336	1	17674402	PADI4	ENSG00000159339.9	1	17634690	Integrative Approach
30572963	RA	1p36.13	Locus_4	rs2240336	1	17674402	PADI4	ENSG00000159339.9	1	17634690	Integrative Approach
24068945	UC	1p36.13	Locus_5	rs6426833	1	20171860	RNF186	ENSG00000178828.5	1	20141771	pLOF/Missense damaging
22955828	UC	1p36.13	Locus_5	rs6426833	1	20171860	TMCO4	ENSG00000162542.9	1	20126438	Integrative Approach
25152042	IBD	1p36.11	Locus_6	rs7552167	1	24518643	IL22RA1	ENSG00000142677.3	1	24469611	Network Analysis
29976976	CD	1p31.3	Locus_9	rs631106	1	62901807	DOCK7	ENSG00000116641.11	1	63153969	eQTL-GWAS Integration
31024628	CD	1p31.3	Locus_9	rs631106	1	62901807	DOCK7	ENSG00000116641.11	1	63153969	eQTL-GWAS Integration
21983784	IBD	1p31.3	Locus_10	rs11465804	1	67702526	IL23R	ENSG00000162594.10	1	67632083	pLOF/Missense damaging
26887945	CD	1p31.3	Locus_10	rs41313262	1	67705900	IL23R	ENSG00000162594.10	1	67632083	Functional Experiment
28658209	CD	1p31.3	Locus_10	rs41313262	1	67705900	IL23R	ENSG00000162594.10	1	67632083	pLOF/Missense damaging
31024628	CD	1p31.3	Locus_10	rs41313262	1	67705900	MIER1	ENSG00000198160.10	1	67390578	eQTL-GWAS Integration
31024628	CD	1p31.3	Locus_10	rs41313262	1	67705900	SLC35D1	ENSG00000116704.6	1	67519782	eQTL-GWAS Integration
29976976	CD	1p31.3	Locus_10	rs41313262	1	67705900	IL12RB2	ENSG00000081985.6	1	67773047	eQTL-GWAS Integration
31024628	CD	1p31.3	Locus_10	rs41313262	1	67705900	IL12RB2	ENSG00000081985.6	1	67773047	eQTL-GWAS Integration
24068945	UC	1p31.3	Locus_10	rs11209026	1	67705958	IL23R	ENSG00000162594.10	1	67632083	pLOF/Missense damaging
26887945	UC	1p31.3	Locus_10	rs11209026	1	67705958	IL23R	ENSG00000162594.10	1	67632083	Functional Experiment
27489002	UC	1p31.3	Locus_10	rs11209026	1	67705958	IL12RB2	ENSG00000081985.6	1	67773047	Network Analysis
31672989	SS	1p31.3	Locus_10	rs3790567	1	67822377	IL12RB2	ENSG00000081985.6	1	67773047	Integrative Approach
27278126	MS	1p22.3	Locus_12	rs12087340	1	85746993	BCL10	ENSG00000142867.8	1	85742773	Integrative Approach
27278126	MS	1p22.3	Locus_12	rs12087340	1	85746993	DDAH1	ENSG00000153904.14	1	86043933	Integrative Approach
27278126	MS	1p22.1	Locus_13	rs41286801	1	92975464	EVI5	ENSG00000067208.10	1	93257961	Integrative Approach
27278126	MS	1p22.1	Locus_13	rs41286801	1	92975464	FAM69A	ENSG00000154511.7	1	93427057	Integrative Approach
27278126	MS	1p22.1	Locus_13	rs41286801	1	92975464	GFI1	ENSG00000162676.7	1	92952433	Integrative Approach
22955828	MS	1p22.1	Locus_13	rs41286801	1	92975464	RP4-612C19.1	ENSG00000237003.1	1	93656617	Integrative Approach
27278126	MS	1p21.2	Locus_14	rs11581062	1	101407519	DPH5	ENSG00000117543.15	1	101491644	Integrative Approach
27278126	MS	1p21.2	Locus_14	rs11581062	1	101407519	EXTL2	ENSG00000162694.9	1	101361554	Integrative Approach
27278126	MS	1p21.2	Locus_14	rs11581062	1	101407519	SLC30A7	ENSG00000162695.7	1	101361632	Integrative Approach
27278126	MS	1p21.2	Locus_14	rs11581062	1	101407519	VCAM1	ENSG00000162692.6	1	101185298	Integrative Approach
29059182	SLE	1p13.2	Locus_15	rs2476601	1	114377568	PHTF1	ENSG00000116793.11	1	114302111	eQTL-GWAS Integration
31024628	CD	1p13.2	Locus_15	rs2476601	1	114377568	AP4B1	ENSG00000134262.8	1	114447823	eQTL-GWAS Integration
31024628	CD	1p13.2	Locus_15	rs2476601	1	114377568	BCL2L15	ENSG00000188761.7	1	114430169	eQTL-GWAS Integration
24390342	RA	1p13.2	Locus_15	rs2476601	1	114377568	PTPN22	ENSG00000134242.11	1	114414381	Integrative Approach
29976976	T1D	1p13.2	Locus_15	rs2476601	1	114377568	PTPN22	ENSG00000134242.11	1	114414381	eQTL-GWAS Integration
30572963	RA	1p13.2	Locus_15	rs2476601	1	114377568	PTPN22	ENSG00000134242.11	1	114414381	Integrative Approach
30572963	T1D	1p13.2	Locus_15	rs2476601	1	114377568	PTPN22	ENSG00000134242.11	1	114414381	Integrative Approach
22955828	MS	1p13.1	Locus_16	rs1335532	1	117100957	CD101	ENSG00000134256.8	1	117544382	Integrative Approach
27278126	MS	1p13.1	Locus_16	rs1335532	1	117100957	IGSF3	ENSG00000143061.13	1	117210375	Integrative Approach
22955828	MS	1p13.1	Locus_16	rs1335532	1	117100957	RP4-655J12.5	ENSG00000230381.2	1	116975990	Integrative Approach
27278126	MS	1p13.1	Locus_16	rs1335532	1	117100957	CD58	ENSG00000116815.11	1	117113661	Integrative Approach
30006149	MS	1p13.1	Locus_16	rs1335532	1	117100957	CD58	ENSG00000116815.11	1	117113661	Functional Experiment
24390342	RA	1p13.1	Locus_16	rs798000	1	117280696	CD2	ENSG00000116824.4	1	117297007	Integrative Approach
28892060	IBD	1q21.3	Locus_17	rs4845604	1	151801680	TNFAIP8L2	ENSG00000163154.5	1	151129105	Network Analysis
25152042	IBD	1q21.3	Locus_18	rs4129267	1	154426264	IL6R	ENSG00000160712.8	1	154377669	Network Analysis
24390342	RA	1q21.3	Locus_18	rs2228145	1	154426970	IL6R	ENSG00000160712.8	1	154377669	Integrative Approach
25743184	CD	1q22	Locus_19	rs11264305	1	155033572	ADAM15	ENSG00000143537.9	1	155023042	eQTL-GWAS Integration
31024628	CD	1q22	Locus_19	rs11264305	1	155033572	ADAM15	ENSG00000143537.9	1	155023042	eQTL-GWAS Integration
31024628	CD	1q22	Locus_19	rs11264305	1	155033572	FDPS	ENSG00000160752.10	1	155278539	eQTL-GWAS Integration
31024628	CD	1q22	Locus_19	rs11264305	1	155033572	GBA	ENSG00000177628.11	1	155214490	eQTL-GWAS Integration
31024628	CD	1q22	Locus_19	rs11264305	1	155033572	GBAP1	ENSG00000160766.10	1	155197214	eQTL-GWAS Integration
31024628	CD	1q22	Locus_19	rs11264305	1	155033572	MTX1	ENSG00000173171.10	1	155178490	eQTL-GWAS Integration
31024628	CD	1q22	Locus_19	rs11264305	1	155033572	MUC1	ENSG00000185499.12	1	155162707	eQTL-GWAS Integration
31024628	CD	1q22	Locus_19	rs11264305	1	155033572	RUSC1-AS1	ENSG00000225855.2	1	155293967	eQTL-GWAS Integration
31024628	CD	1q22	Locus_19	rs11264305	1	155033572	SEMA4A	ENSG00000196189.8	1	156117157	eQTL-GWAS Integration
31024628	CD	1q22	Locus_19	rs11264305	1	155033572	SYT11	ENSG00000132718.7	1	155829300	eQTL-GWAS Integration
31024628	CD	1q22	Locus_19	rs11264305	1	155033572	THBS3	ENSG00000169231.9	1	155178842	eQTL-GWAS Integration
24390342	RA	1q23.1	Locus_20	rs2317230	1	157674997	FCRL3	ENSG00000160856.16	1	157670647	Integrative Approach
27019110	RA	1q23.1	Locus_20	rs2317230	1	157674997	FCRL3	ENSG00000160856.16	1	157670647	eQTL-GWAS Integration
24390342	RA	1q23.1	Locus_20	rs2317230	1	157674997	FCRL4	ENSG00000163518.6	1	157567870	Integrative Approach
28067908	CD	1q23.2	Locus_21	rs34687326	1	159799910	SLAMF8	ENSG00000158714.6	1	159796540	pLOF/Missense damaging
28892060	IBD	1q23.2	Locus_21	rs34687326	1	159799910	SLAMF8	ENSG00000158714.6	1	159796540	Network Analysis
31024628	CD	1q23.3	Locus_22	rs114802258	1	160831855	CD244	ENSG00000122223.8	1	160832692	eQTL-GWAS Integration
24390342	RA	1q23.3	Locus_22	rs114802258	1	160831855	LY9	ENSG00000122224.13	1	160765864	Integrative Approach
31024628	CD	1q23.3	Locus_23	rs10800309	1	161472158	HSPA7	ENSG00000225217.1	1	161576081	eQTL-GWAS Integration
24390342	RA	1q23.3	Locus_23	rs10494360	1	161475750	DEDD	ENSG00000158796.12	1	161102478	Integrative Approach
24390342	RA	1q23.3	Locus_23	rs10494360	1	161475750	FCER1G	ENSG00000158869.6	1	161185024	Integrative Approach
24390342	RA	1q23.3	Locus_23	rs10494360	1	161475750	FCGR2B	ENSG00000072694.14	1	161551101	Integrative Approach
24390342	RA	1q23.3	Locus_23	rs10494360	1	161475750	FCRLA	ENSG00000132185.12	1	161676762	Integrative Approach
24390342	RA	1q23.3	Locus_23	rs10494360	1	161475750	FCGR2A	ENSG00000143226.9	1	161475220	Integrative Approach
24390342	RA	1q23.3	Locus_23	rs10494360	1	161475750	HSPA6	ENSG00000173110.6	1	161494036	Integrative Approach
29059182	SLE	1q23.3	Locus_23	rs6671847	1	161478810	ARHGAP30	ENSG00000186517.9	1	161039760	eQTL-GWAS Integration
28892060	IBD	1q23.3	Locus_23	rs1801274	1	161479745	ARHGAP30	ENSG00000186517.9	1	161039760	Network Analysis
28892060	IBD	1q23.3	Locus_23	rs1801274	1	161479745	FCER1G	ENSG00000158869.6	1	161185024	Network Analysis
28892060	IBD	1q23.3	Locus_23	rs1801274	1	161479745	FCGR3B	ENSG00000162747.5	1	161601753	Network Analysis
28892060	IBD	1q23.3	Locus_23	rs1801274	1	161479745	FCGR2A	ENSG00000143226.9	1	161475220	Network Analysis
30876876	IBD	1q23.3	Locus_23	rs1801274	1	161479745	FCGR2A	ENSG00000143226.9	1	161475220	Functional Experiment
28892060	IBD	1q23.3	Locus_23	rs1801274	1	161479745	FCGR2C	ENSG00000244682.3	1	161551129	Network Analysis
28892060	IBD	1q23.3	Locus_23	rs1801274	1	161479745	FCGR3A	ENSG00000203747.5	1	161600917	Network Analysis
27489002	UC	1q23.3	Locus_23	rs1801274	1	161479745	NDUFS2	ENSG00000158864.8	1	161166894	Network Analysis
31672989	SS	1q24.2	Locus_24	rs2056626	1	167420425	CD247	ENSG00000198821.6	1	167487847	Integrative Approach
30572963	SLE	1q24.3	Locus_25	rs12068671	1	172681031	FASLG	ENSG00000117560.6	1	172628154	Integrative Approach
25743184	MS	1q31.2	Locus_28	rs1323292	1	192541021	RGS1	ENSG00000090104.7	1	192544857	eQTL-GWAS Integration
27278126	MS	1q31.2	Locus_28	rs1323292	1	192541021	RGS1	ENSG00000090104.7	1	192544857	Integrative Approach
26616563	PSO	1q31.3-q32.1	Locus_30	rs66602294	1	198435409	PTPRC	ENSG00000081237.14	1	198607801	Chr-Chr Interaction
28892060	IBD	1q31.3-q32.1	Locus_30	rs35320232	1	198618104	PTPRC	ENSG00000081237.14	1	198607801	Network Analysis
24390342	RA	1q31.3-q32.1	Locus_30	rs2014863	1	198809601	PTPRC	ENSG00000081237.14	1	198607801	Integrative Approach
27278126	MS	1q32.1	Locus_31	rs12132298	1	200875095	C1orf106	ENSG00000163362.6	1	200860176	Integrative Approach
27278126	MS	1q32.1	Locus_31	rs12132298	1	200875095	CACNA1S	ENSG00000081248.6	1	201081694	Integrative Approach
31024628	CD	1q32.1	Locus_31	rs12132298	1	200875095	GPR25	ENSG00000170128.2	1	200842083	eQTL-GWAS Integration
27278126	MS	1q32.1	Locus_31	rs12132298	1	200875095	KIF21B	ENSG00000116852.10	1	200992828	Integrative Approach
31024628	CD	1q32.1	Locus_31	rs12132298	1	200875095	KIF21B	ENSG00000116852.10	1	200992828	eQTL-GWAS Integration
22955828	CD	1q32.1	Locus_32	rs3024505	1	206939904	IL10	ENSG00000136634.5	1	206945839	Integrative Approach
22955828	UC	1q32.1	Locus_32	rs3024493	1	206943968	IL10	ENSG00000136634.5	1	206945839	Integrative Approach
28892060	IBD	1q32.1	Locus_32	rs3024493	1	206943968	RASSF5	ENSG00000136653.15	1	206680879	Network Analysis
22955828	UC	1q32.1	Locus_32	rs3024493	1	206943968	RP11-534L20.4	ENSG00000234981.1	1	206702248	Integrative Approach
22955828	BD	1q32.1	Locus_32	rs1800871	1	206946634	PFKFB2	ENSG00000123836.10	1	207222801	Integrative Approach
29059182	SLE	1q42.3	Locus_33	rs9782955	1	236039877	LYST	ENSG00000143669.9	1	236046940	eQTL-GWAS Integration
31024628	CD	2p23.3	Locus_34	rs4343432	2	25161236	ADCY3	ENSG00000138031.10	2	25142708	eQTL-GWAS Integration
31024628	CD	2p23.3	Locus_34	rs4343432	2	25161236	CENPO	ENSG00000138092.6	2	25016005	eQTL-GWAS Integration
31024628	CD	2p23.3	Locus_35	rs780094	2	27741237	BRE	ENSG00000158019.16	2	28112808	eQTL-GWAS Integration
27278126	MS	2p21	Locus_36	rs2163226	2	43361256	ZFP36L2	ENSG00000152518.5	2	43453748	Integrative Approach
27278126	MS	2p16.1	Locus_37	rs842639	2	61095245	KIAA1841	ENSG00000162929.9	2	61293006	Integrative Approach
27278126	MS	2p16.1	Locus_37	rs842639	2	61095245	REL	ENSG00000162924.9	2	61108656	Integrative Approach
27278126	MS	2p16.1	Locus_37	rs842639	2	61095245	PEX13	ENSG00000162928.8	2	61244360	Integrative Approach
27278126	MS	2p16.1	Locus_37	rs842639	2	61095245	PUS10	ENSG00000162927.9	2	61245394	Integrative Approach
24390342	RA	2p16.1	Locus_37	rs34695944	2	61124850	REL	ENSG00000162924.9	2	61108656	Integrative Approach
31024628	CD	2p16.1	Locus_37	rs7608697	2	61204641	PUS10	ENSG00000162927.9	2	61245394	eQTL-GWAS Integration
27278126	MS	2p14	Locus_40	rs7595037	2	68647095	PLEK	ENSG00000115956.9	2	68592305	Integrative Approach
24390342	RA	2q11.2	Locus_41	rs10209110	2	100672692	AFF3	ENSG00000144218.14	2	100759201	Integrative Approach
30572963	RA	2q11.2	Locus_41	rs10209110	2	100672692	AFF3	ENSG00000144218.14	2	100759201	Integrative Approach
22403184	T1D	2q11.2	Locus_41	rs13415583	2	100764087	AFF3	ENSG00000144218.14	2	100759201	eQTL-GWAS Integration
30572963	T1D	2q11.2	Locus_41	rs13415583	2	100764087	AFF3	ENSG00000144218.14	2	100759201	Integrative Approach
28892060	IBD	2q12.1	Locus_42	rs13001325	2	102939036	IL18R1	ENSG00000115604.6	2	102927989	Network Analysis
21983784	IBD	2q12.1	Locus_42	rs13001325	2	102939036	IL18RAP	ENSG00000115607.5	2	103035149	pLOF/Missense damaging
25152042	IBD	2q12.1	Locus_42	rs13001325	2	102939036	IL18RAP	ENSG00000115607.5	2	103035149	Network Analysis
29976976	CD	2q12.1	Locus_42	rs2058660	2	103054449	IL18RAP	ENSG00000115607.5	2	103035149	eQTL-GWAS Integration
31024628	CD	2q12.1	Locus_42	rs2058660	2	103054449	IL18RAP	ENSG00000115607.5	2	103035149	eQTL-GWAS Integration
27005825	JIA	2q22.1	Locus_43	rs953387	2	136907170	CXCR4	ENSG00000121966.6	2	136875735	Gene-based Association
19264985	T1D	2q24.2	Locus_44	rs1990760	2	163124051	IFIH1	ENSG00000115267.5	2	163175213	pLOF/Missense damaging
25591872	T1D	2q24.2	Locus_44	rs1990760	2	163124051	IFIH1	ENSG00000115267.5	2	163175213	Functional Experiment
28658209	UC	2q24.2	Locus_44	rs35667974	2	163124637	IFIH1	ENSG00000115267.5	2	163175213	pLOF/Missense damaging
22955828	PSO	2q24.2	Locus_44	rs17716942	2	163260691	AC007740.1	ENSG00000237750.2	2	163625446	Integrative Approach
28067908	IBD	2q31.3	Locus_45	rs6740847	2	182308352	ITGA4	ENSG00000115232.9	2	182321929	eQTL-GWAS Integration
30572963	SS	2q32.2	Locus_46	rs716254	2	191528101	NAB1	ENSG00000138386.12	2	191511472	Integrative Approach
31672989	SS	2q32.2	Locus_46	rs716254	2	191528101	NAB1	ENSG00000138386.12	2	191511472	Integrative Approach
31672989	SS	2q32.2	Locus_46	rs716254	2	191528101	STAT1	ENSG00000115415.14	2	191885686	Integrative Approach
31670388	SLE	2q32.3	Locus_46	rs3821236	2	191902758	GLS	ENSG00000115419.8	2	191745553	Integrative Approach
30572963	SS	2q32.3	Locus_46	rs3821236	2	191902758	STAT4	ENSG00000138378.13	2	192016322	Integrative Approach
31672989	SS	2q32.3	Locus_46	rs3821236	2	191902758	STAT4	ENSG00000138378.13	2	192016322	Integrative Approach
27489002	UC	2q32.3	Locus_46	rs1517352	2	191931464	STAT4	ENSG00000138378.13	2	192016322	Network Analysis
30572963	RA	2q32.3	Locus_46	rs11889341	2	191943742	NAB1	ENSG00000138386.12	2	191511472	Integrative Approach
24390342	RA	2q32.3	Locus_46	rs7574865	2	191964633	STAT4	ENSG00000138378.13	2	192016322	Integrative Approach
30013183	JIA	2q32.3	Locus_46	rs7574865	2	191964633	STAT4	ENSG00000138378.13	2	192016322	Functional Experiment
30572963	RA	2q32.3	Locus_46	rs7574865	2	191964633	STAT4	ENSG00000138378.13	2	192016322	Integrative Approach
25152042	IBD	2q32.3	Locus_46	rs12463658	2	191965344	STAT4	ENSG00000138378.13	2	192016322	Network Analysis
28892060	IBD	2q32.3	Locus_46	rs12463658	2	191965344	STAT4	ENSG00000138378.13	2	192016322	Network Analysis
31024628	CD	2q32.3	Locus_46	rs12463658	2	191965344	STAT4	ENSG00000138378.13	2	192016322	eQTL-GWAS Integration
25152042	IBD	2q32.3	Locus_46	rs12463658	2	191965344	STAT1	ENSG00000115415.14	2	191885686	Network Analysis
28892060	IBD	2q32.3	Locus_46	rs12463658	2	191965344	STAT1	ENSG00000115415.14	2	191885686	Network Analysis
27278126	MS	2q32.3	Locus_46	rs9967792	2	191974435	STAT4	ENSG00000138378.13	2	192016322	Integrative Approach
27278126	MS	2q32.3	Locus_46	rs9967792	2	191974435	STAT1	ENSG00000115415.14	2	191885686	Integrative Approach
31024628	CD	2q33.1	Locus_47	rs1583792	2	198900288	RFTN2	ENSG00000162944.6	2	198540769	eQTL-GWAS Integration
29976976	CD	2q33.1	Locus_47	rs1583792	2	198900288	PLCL1	ENSG00000115896.11	2	198669426	eQTL-GWAS Integration
31024628	CD	2q33.1	Locus_47	rs1583792	2	198900288	PLCL1	ENSG00000115896.11	2	198669426	eQTL-GWAS Integration
24390342	RA	2q33.1	Locus_49	rs6715284	2	202154397	CASP10	ENSG00000003400.10	2	202047604	Integrative Approach
24390342	RA	2q33.1	Locus_49	rs6715284	2	202154397	CASP8	ENSG00000064012.17	2	202098166	Integrative Approach
28978351	RA	2q33.1	Locus_49	rs6715284	2	202154397	CASP8	ENSG00000064012.17	2	202098166	Functional Experiment
24390342	RA	2q33.1	Locus_49	rs6715284	2	202154397	CFLAR	ENSG00000003402.15	2	201980827	Integrative Approach
28892060	IBD	2q33.2	Locus_50	rs7426056	2	204612058	CD28	ENSG00000178562.13	2	204571198	Network Analysis
28892060	IBD	2q33.2	Locus_50	rs7426056	2	204612058	CTLA4	ENSG00000163599.10	2	204732509	Network Analysis
30572963	T1D	2q33.2	Locus_50	rs3087243	2	204738919	CTLA4	ENSG00000163599.10	2	204732509	Integrative Approach
24390342	RA	2q33.2	Locus_50	rs11571302	2	204742934	CD28	ENSG00000178562.13	2	204571198	Integrative Approach
30572963	RA	2q33.2	Locus_50	rs11571302	2	204742934	CD28	ENSG00000178562.13	2	204571198	Integrative Approach
24390342	RA	2q33.2	Locus_50	rs11571302	2	204742934	CTLA4	ENSG00000163599.10	2	204732509	Integrative Approach
30572963	RA	2q33.2	Locus_50	rs11571302	2	204742934	CTLA4	ENSG00000163599.10	2	204732509	Integrative Approach
29059182	SLE	2q34	Locus_51	rs10048743	2	213890232	IKZF2	ENSG00000030419.12	2	214017151	eQTL-GWAS Integration
22955828	UC	2q35	Locus_52	rs11676348	2	219010146	C2orf62	ENSG00000158428.3	2	219221579	Integrative Approach
25152042	IBD	2q35	Locus_52	rs62183956	2	219046122	CXCR1	ENSG00000163464.7	2	219031718	Network Analysis
25152042	IBD	2q36.3	Locus_53	rs4973341	2	228660362	CCL20	ENSG00000115009.7	2	228678558	Network Analysis
27278126	MS	2q37.1	Locus_54	rs13426106	2	231113499	SP110	ENSG00000135899.12	2	231090444	Integrative Approach
27278126	MS	2q37.1	Locus_54	rs13426106	2	231113499	SP140	ENSG00000079263.14	2	231067826	Integrative Approach
27278126	MS	2q37.1	Locus_54	rs13426106	2	231113499	SP140L	ENSG00000185404.12	2	231191899	Integrative Approach
19747213	CD	2q37.1	Locus_55	rs6752107	2	234161448	ATG16L1	ENSG00000085978.17	2	234118697	Functional Experiment
29976976	CD	2q37.1	Locus_55	rs6752107	2	234161448	ATG16L1	ENSG00000085978.17	2	234118697	eQTL-GWAS Integration
31024628	CD	2q37.1	Locus_55	rs6752107	2	234161448	ATG16L1	ENSG00000085978.17	2	234118697	eQTL-GWAS Integration
28892060	IBD	2q37.1	Locus_55	rs3828309	2	234180410	INPP5D	ENSG00000168918.9	2	233924677	Network Analysis
27489002	UC	2q37.1	Locus_56	rs1500476	2	234686485	DGKD	ENSG00000077044.5	2	234263153	Network Analysis
26616563	RA	3p24.1	Locus_59	rs3806624	3	27764623	AZI2	ENSG00000163512.9	3	28390618	Chr-Chr Interaction
26189819	RA	3p24.1	Locus_59	rs3806624	3	27764623	EOMES	ENSG00000163508.8	3	27764206	pLOF/Missense damaging
27278126	MS	3p24.1	Locus_59	rs11129295	3	27788780	CMC1	ENSG00000187118.8	3	28283075	Integrative Approach
27278126	MS	3p24.1	Locus_59	rs11129295	3	27788780	EOMES	ENSG00000163508.8	3	27764206	Integrative Approach
31024628	CD	3p22.1	Locus_61	rs3732379	3	39307256	RPSA	ENSG00000168028.9	3	39448180	eQTL-GWAS Integration
25152042	IBD	3p21.31	Locus_62	rs113010081	3	46457412	CCR1	ENSG00000163823.3	3	46249887	Network Analysis
25152042	IBD	3p21.31	Locus_62	rs113010081	3	46457412	CCR5	ENSG00000160791.12	3	46411633	Network Analysis
31024628	CD	3p21.31	Locus_63	rs149010539	3	49686084	TMEM89	ENSG00000183396.3	3	48659288	eQTL-GWAS Integration
31024628	CD	3p21.31	Locus_63	rs149010539	3	49686084	UQCRC1	ENSG00000010256.6	3	48648409	eQTL-GWAS Integration
31024628	CD	3p21.31	Locus_63	rs149010539	3	49686084	SLC26A6	ENSG00000225697.6	3	48672926	eQTL-GWAS Integration
28658209	CD	3p21.31	Locus_63	rs149010539	3	49686084	MST1	ENSG00000173531.11	3	49726934	pLOF/Missense damaging
31024628	CD	3p21.31	Locus_63	rs149010539	3	49686084	MST1	ENSG00000173531.11	3	49726934	eQTL-GWAS Integration
29976976	CD	3p21.31	Locus_63	rs149010539	3	49686084	MST1R	ENSG00000164078.8	3	49941299	eQTL-GWAS Integration
31024628	CD	3p21.31	Locus_63	rs149010539	3	49686084	AMT	ENSG00000145020.10	3	49460186	eQTL-GWAS Integration
31024628	CD	3p21.31	Locus_63	rs149010539	3	49686084	ARIH2	ENSG00000177479.15	3	48956254	eQTL-GWAS Integration
31024628	CD	3p21.31	Locus_63	rs149010539	3	49686084	CCDC36	ENSG00000173421.12	3	49235861	eQTL-GWAS Integration
31024628	CD	3p21.31	Locus_63	rs149010539	3	49686084	CCDC71	ENSG00000177352.9	3	49203754	eQTL-GWAS Integration
31024628	CD	3p21.31	Locus_63	rs149010539	3	49686084	GPX1	ENSG00000233276.2	3	49396033	eQTL-GWAS Integration
29976976	CD	3p21.31	Locus_63	rs149010539	3	49686084	IFRD2	ENSG00000214706.6	3	50330349	eQTL-GWAS Integration
31024628	CD	3p21.31	Locus_63	rs149010539	3	49686084	IP6K2	ENSG00000068745.10	3	48777786	eQTL-GWAS Integration
31024628	CD	3p21.31	Locus_63	rs149010539	3	49686084	NCKIPSD	ENSG00000213672.3	3	48723797	eQTL-GWAS Integration
31024628	CD	3p21.31	Locus_63	rs149010539	3	49686084	QRICH1	ENSG00000198218.6	3	49131796	eQTL-GWAS Integration
31024628	CD	3p21.31	Locus_63	rs149010539	3	49686084	RBM6	ENSG00000004534.10	3	49977440	eQTL-GWAS Integration
31024628	CD	3p21.31	Locus_63	rs149010539	3	49686084	RNF123	ENSG00000164068.11	3	49726932	eQTL-GWAS Integration
31024628	CD	3p21.31	Locus_63	rs149010539	3	49686084	SEMA3F	ENSG00000001617.7	3	50192478	eQTL-GWAS Integration
29976976	CD	3p21.31	Locus_63	rs149010539	3	49686084	UBA7	ENSG00000182179.6	3	49851379	eQTL-GWAS Integration
31024628	CD	3p21.31	Locus_63	rs149010539	3	49686084	UBA7	ENSG00000182179.6	3	49851379	eQTL-GWAS Integration
31024628	CD	3p21.31	Locus_63	rs149010539	3	49686084	WDR6	ENSG00000178252.13	3	49044495	eQTL-GWAS Integration
31676866	IBD	3p21.31	Locus_63	rs3197999	3	49721532	APEH	ENSG00000164062.8	3	49711435	eQTL-GWAS Integration
31024628	CD	3p21.1	Locus_64	rs2581828	3	53133149	RFT1	ENSG00000163933.5	3	53164478	eQTL-GWAS Integration
30572963	SS	3p14.3	Locus_65	rs7355798	3	58131515	DNASE1L3	ENSG00000163687.9	3	58200424	Integrative Approach
31672989	SS	3p14.3	Locus_65	rs7355798	3	58131515	FLNB	ENSG00000136068.10	3	57994127	Integrative Approach
31672989	SS	3p14.3	Locus_65	rs7355798	3	58131515	RPP14	ENSG00000163684.7	3	58291974	Integrative Approach
31672989	SS	3p14.3	Locus_65	rs7355798	3	58131515	PXK	ENSG00000168297.11	3	58318607	Integrative Approach
23143596	RA	3p14.3	Locus_65	rs35677470	3	58183636	DNASE1L3	ENSG00000163687.9	3	58200424	pLOF/Missense damaging
30572963	RA	3p14.3	Locus_65	rs35677470	3	58183636	DNASE1L3	ENSG00000163687.9	3	58200424	Integrative Approach
25939698	PSO	3q12.3	Locus_66	rs1707602	3	101647309	NFKBIZ	ENSG00000144802.7	3	101546835	Functional Experiment
27278126	MS	3q12.3	Locus_66	rs771767	3	101748638	NFKBIZ	ENSG00000144802.7	3	101546835	Integrative Approach
30349541	MS	3q13.11	Locus_67	rs9657904	3	105586714	CBLB	ENSG00000114423.14	3	105588396	Functional Experiment
31672989	SS	3q13.33	Locus_68	rs9884090	3	119116150	POGLUT1	ENSG00000163389.6	3	119187785	Integrative Approach
31672989	SS	3q13.33	Locus_68	rs9884090	3	119116150	TIMMDC1	ENSG00000113845.5	3	119217379	Integrative Approach
27278126	MS	3q13.33	Locus_68	rs57271503	3	119244593	ARHGAP31	ENSG00000031081.6	3	119013220	Integrative Approach
27278126	MS	3q13.33	Locus_68	rs57271503	3	119244593	CD80	ENSG00000121594.7	3	119278449	Integrative Approach
27278126	MS	3q13.33	Locus_68	rs57271503	3	119244593	POGLUT1	ENSG00000163389.6	3	119187785	Integrative Approach
27278126	MS	3q13.33	Locus_68	rs57271503	3	119244593	TIMMDC1	ENSG00000113845.5	3	119217379	Integrative Approach
27278126	MS	3q13.33	Locus_68	rs57271503	3	119244593	TMEM39A	ENSG00000176142.8	3	119187677	Integrative Approach
27278126	MS	3q13.33	Locus_69	rs1920296	3	121543577	CD86	ENSG00000114013.11	3	121774213	Integrative Approach
27278126	MS	3q13.33	Locus_69	rs1920296	3	121543577	EAF2	ENSG00000145088.4	3	121554030	Integrative Approach
27278126	MS	3q13.33	Locus_69	rs1920296	3	121543577	GOLGB1	ENSG00000173230.11	3	121468602	Integrative Approach
27278126	MS	3q13.33	Locus_69	rs1920296	3	121543577	ILDR1	ENSG00000145103.8	3	121741051	Integrative Approach
27278126	MS	3q13.33	Locus_69	rs1920296	3	121543577	IQCB1	ENSG00000173226.12	3	121553926	Integrative Approach
24390342	RA	3q22.3	Locus_70	rs9826828	3	136402060	IL20RB	ENSG00000174564.8	3	136665072	Integrative Approach
31024628	CD	3q23	Locus_71	rs6808936	3	141109321	ZBTB38	ENSG00000177311.6	3	141043055	eQTL-GWAS Integration
27278126	MS	3q25.33	Locus_72	rs1014486	3	159691112	IL12A	ENSG00000168811.2	3	159706537	Integrative Approach
30572963	SS	3q25.33	Locus_72	rs589446	3	159733527	IL12A	ENSG00000168811.2	3	159706537	Integrative Approach
31672989	SS	3q25.33	Locus_72	rs589446	3	159733527	IL12A	ENSG00000168811.2	3	159706537	Integrative Approach
31672989	SS	4p16.3	Locus_74	rs11724804	4	965779	DGKQ	ENSG00000145214.9	4	980683	Integrative Approach
31672989	SS	4p16.3	Locus_74	rs11724804	4	965779	GAK	ENSG00000178950.12	4	926161	Integrative Approach
31672989	SS	4p16.3	Locus_74	rs11724804	4	965779	TMEM175	ENSG00000127419.12	4	926175	Integrative Approach
30572963	T1D	4p15.2	Locus_75	rs10517086	4	26085511	RBPJ	ENSG00000168214.16	4	26165077	Integrative Approach
30572963	RA	4p15.2	Locus_75	rs932036	4	26090862	RBPJ	ENSG00000168214.16	4	26165077	Integrative Approach
24390342	RA	4p12	Locus_76	rs2664035	4	48220839	TEC	ENSG00000135605.8	4	48271881	Integrative Approach
31024628	CD	4p12	Locus_76	rs7438704	4	48363245	TXK	ENSG00000074966.6	4	48136273	eQTL-GWAS Integration
29059182	SLE	4q24	Locus_77	rs13136219	4	102743687	BANK1	ENSG00000153064.7	4	102332443	eQTL-GWAS Integration
31672989	SS	4q24	Locus_79	rs230534	4	103449041	MANBA	ENSG00000109323.4	4	103682151	Integrative Approach
31672989	SS	4q24	Locus_79	rs230534	4	103449041	NFKB1	ENSG00000109320.7	4	103422486	Integrative Approach
25725581	T1D	4q27	Locus_80	rs6827756	4	123184411	IL2	ENSG00000109471.4	4	123377880	Functional Experiment
24390342	RA	4q27	Locus_80	rs45475795	4	123399491	IL2	ENSG00000109471.4	4	123377880	Integrative Approach
24390342	RA	4q27	Locus_80	rs45475795	4	123399491	IL21	ENSG00000138684.3	4	123542224	Integrative Approach
25152042	IBD	4q27	Locus_80	rs62324212	4	123560939	IL2	ENSG00000109471.4	4	123377880	Network Analysis
25725581	CD	4q27	Locus_80	rs62324212	4	123560939	IL2	ENSG00000109471.4	4	123377880	Functional Experiment
24390342	RA	6p25.3	Locus_97	rs9378815	6	426155	IRF4	ENSG00000137265.10	6	391739	Integrative Approach
27278126	MS	5p13.2	Locus_82	rs6881706	5	35879156	CAPSL	ENSG00000152611.7	5	35938881	Integrative Approach
27278126	MS	5p13.2	Locus_82	rs6881706	5	35879156	IL7R	ENSG00000168685.10	5	35852797	Integrative Approach
27278126	MS	5p13.2	Locus_82	rs6881706	5	35879156	SPEF2	ENSG00000152582.8	5	35617946	Integrative Approach
27278126	MS	5p13.1	Locus_83	rs6880778	5	40399096	PTGER4	ENSG00000171522.5	5	40679600	Integrative Approach
22955828	CD	5p13.1	Locus_83	rs7711427	5	40414886	PTGER4	ENSG00000171522.5	5	40679600	Integrative Approach
31024628	CD	5p13.1	Locus_83	rs7711427	5	40414886	PTGER4	ENSG00000171522.5	5	40679600	eQTL-GWAS Integration
31024628	CD	5p13.1	Locus_83	rs7711427	5	40414886	CARD6	ENSG00000132357.9	5	40841286	eQTL-GWAS Integration
24390342	RA	5q11.2	Locus_84	rs71624119	5	55440730	ANKRD55	ENSG00000164512.13	5	55529186	Integrative Approach
27019110	RA	5q11.2	Locus_84	rs71624119	5	55440730	ANKRD55	ENSG00000164512.13	5	55529186	eQTL-GWAS Integration
22955828	RA	5q11.2	Locus_84	rs71624119	5	55440730	RPL17P22	ENSG00000243592.1	5	55432806	Integrative Approach
29976976	CD	5q15	Locus_86	rs7723899	5	96290324	ERAP2	ENSG00000164308.12	5	96211643	eQTL-GWAS Integration
31024628	CD	5q15	Locus_86	rs7723899	5	96290324	ERAP2	ENSG00000164308.12	5	96211643	eQTL-GWAS Integration
31024628	CD	5q15	Locus_86	rs7723899	5	96290324	LNPEP	ENSG00000113441.11	5	96271098	eQTL-GWAS Integration
29976976	CD	5q23.3	Locus_88	rs11948761	5	130370970	CDC42SE2	ENSG00000158985.9	5	130581186	eQTL-GWAS Integration
31024628	CD	5q23.3	Locus_88	rs11948761	5	130370970	CDC42SE2	ENSG00000158985.9	5	130581186	eQTL-GWAS Integration
31024628	CD	5q23.3	Locus_88	rs11743851	5	130613600	HINT1	ENSG00000169567.7	5	130507428	eQTL-GWAS Integration
24390342	RA	5q31.1	Locus_89	rs657075	5	131430118	ACSL6	ENSG00000164398.8	5	131347936	Integrative Approach
24390342	RA	5q31.1	Locus_89	rs657075	5	131430118	CSF2	ENSG00000164400.4	5	131409483	Integrative Approach
24390342	RA	5q31.1	Locus_89	rs657075	5	131430118	IL3	ENSG00000164399.4	5	131396222	Integrative Approach
25152042	IBD	5q31.1	Locus_89	rs2188962	5	131770805	IL4	ENSG00000113520.6	5	132009678	Network Analysis
25152042	IBD	5q31.1	Locus_89	rs2188962	5	131770805	IL5	ENSG00000113525.5	5	131892530	Network Analysis
31024628	CD	5q31.1	Locus_89	rs2188962	5	131770805	IRF1	ENSG00000125347.9	5	131826490	eQTL-GWAS Integration
29976976	CD	5q31.1	Locus_89	rs2188962	5	131770805	PDLIM4	ENSG00000131435.8	5	131593364	eQTL-GWAS Integration
31024628	CD	5q31.1	Locus_89	rs2188962	5	131770805	SLC22A4	ENSG00000197208.5	5	131630136	eQTL-GWAS Integration
29976976	CD	5q31.1	Locus_89	rs2188962	5	131770805	SLC22A5	ENSG00000197375.8	5	131705444	eQTL-GWAS Integration
31024628	CD	5q31.1	Locus_89	rs2188962	5	131770805	SLC22A5	ENSG00000197375.8	5	131705444	eQTL-GWAS Integration
29976976	CD	5q31.1	Locus_89	rs2188962	5	131770805	ACSL6	ENSG00000164398.8	5	131347936	eQTL-GWAS Integration
31024628	CD	5q31.1	Locus_89	rs2188962	5	131770805	ACSL6	ENSG00000164398.8	5	131347936	eQTL-GWAS Integration
31024628	CD	5q31.1	Locus_89	rs2188962	5	131770805	CSF2	ENSG00000164400.4	5	131409483	eQTL-GWAS Integration
31024628	CD	5q31.1	Locus_89	rs2188962	5	131770805	IL4	ENSG00000113520.6	5	132009678	eQTL-GWAS Integration
22955828	CD	5q31.1	Locus_89	rs2188962	5	131770805	RAD50	ENSG00000113522.9	5	131891711	Integrative Approach
31024628	CD	5q31.1	Locus_89	rs2188962	5	131770805	RAPGEF6	ENSG00000158987.15	5	130970929	eQTL-GWAS Integration
31024628	CD	5q31.3	Locus_90	rs181826	5	141526057	NDFIP1	ENSG00000131507.9	5	141488070	eQTL-GWAS Integration
27278126	MS	5q31.3	Locus_91	rs33384	5	142609525	ARHGAP26	ENSG00000145819.11	5	142149949	Integrative Approach
19165925	CD	5q33.1	Locus_92	rs9637870	5	150227615	IRGM	ENSG00000237693.4	5	150226085	Functional Experiment
21278745	CD	5q33.1	Locus_92	rs9637870	5	150227615	IRGM	ENSG00000237693.4	5	150226085	Functional Experiment
19747213	CD	5q33.1	Locus_92	rs9637870	5	150227615	IRGM	ENSG00000237693.4	5	150226085	Functional Experiment
29976976	CD	5q33.1	Locus_92	rs9637870	5	150227615	IRGM	ENSG00000237693.4	5	150226085	eQTL-GWAS Integration
30612879	CD	5q33.1	Locus_92	rs9637870	5	150227615	IRGM	ENSG00000237693.4	5	150226085	Functional Experiment
31024628	CD	5q33.1	Locus_92	rs9637870	5	150227615	ZNF300P1	ENSG00000197083.7	5	150325851	eQTL-GWAS Integration
30572963	RA	5q33.1	Locus_92	rs1422673	5	150438988	TNIP1	ENSG00000145901.10	5	150473138	Integrative Approach
30572963	SS	5q33.1	Locus_92	rs3792783	5	150455732	TNIP1	ENSG00000145901.10	5	150473138	Integrative Approach
31672989	SS	5q33.1	Locus_92	rs3792783	5	150455732	TNIP1	ENSG00000145901.10	5	150473138	Integrative Approach
31672989	SS	5q33.1	Locus_92	rs3792783	5	150455732	ANXA6	ENSG00000197043.9	5	150537443	Integrative Approach
22011580	SLE	5q33.1	Locus_92	rs6889239	5	150457771	TNIP1	ENSG00000145901.10	5	150473138	Functional Experiment
22955828	SLE	5q33.1	Locus_92	rs6889239	5	150457771	ANXA6	ENSG00000197043.9	5	150537443	Integrative Approach
25152042	IBD	5q33.3	Locus_93	rs755374	5	158829294	IL12B	ENSG00000113302.4	5	158757895	Network Analysis
22955828	PSO	5q33.3	Locus_93	rs12188300	5	158829527	EBF1	ENSG00000164330.12	5	158526769	Integrative Approach
22955828	SLE	5q33.3	Locus_94	rs2431098	5	159887336	PWWP2A	ENSG00000170234.8	5	159546430	Integrative Approach
31024628	CD	5q35.2	Locus_95	rs6873255	5	173276890	CPEB4	ENSG00000113742.8	5	173315283	eQTL-GWAS Integration
27278126	MS	5q35.3	Locus_96	rs4976646	5	176788570	FGFR4	ENSG00000160867.10	5	176513887	Integrative Approach
27278126	MS	5q35.3	Locus_96	rs4976646	5	176788570	NSD1	ENSG00000165671.14	5	176560026	Integrative Approach
22955828	MS	5q35.3	Locus_96	rs4976646	5	176788570	GRK6	ENSG00000198055.6	5	176830205	Integrative Approach
27278126	MS	5q35.3	Locus_96	rs4976646	5	176788570	LMAN2	ENSG00000169223.10	5	176778853	Integrative Approach
27278126	MS	5q35.3	Locus_96	rs4976646	5	176788570	RGS14	ENSG00000169220.13	5	176784838	Integrative Approach
28892060	IBD	5q35.3	Locus_96	rs56235845	5	176798040	DOK3	ENSG00000146094.9	5	176938275	Network Analysis
24390342	RA	6p23	Locus_98	rs12529514	6	14096658	CD83	ENSG00000112149.5	6	14117872	Integrative Approach
29976976	T1D	6p22.2	Locus_100	rs4320356	6	26423560	BTN3A2	ENSG00000186470.9	6	26365387	eQTL-GWAS Integration
29976976	T1D	6p22.2	Locus_100	rs4320356	6	26423560	BTN3A3	ENSG00000111801.11	6	26440700	eQTL-GWAS Integration
29976976	T1D	6p22.2	Locus_100	rs4320356	6	26423560	HIST1H2AC	ENSG00000180573.8	6	26124373	eQTL-GWAS Integration
29976976	T1D	6p22.2	Locus_100	rs4320356	6	26423560	HIST1H2BD	ENSG00000158373.7	6	26158349	eQTL-GWAS Integration
29976976	T1D	6p22.2	Locus_100	rs4320356	6	26423560	HMGN4	ENSG00000182952.4	6	26538633	eQTL-GWAS Integration
29976976	T1D	6p22.2	Locus_100	rs4320356	6	26423560	TRIM38	ENSG00000112343.8	6	25963030	eQTL-GWAS Integration
29976976	T1D	6p22.1	Locus_101	rs9380069	6	28203300	OR2B6	ENSG00000124657.1	6	27925019	eQTL-GWAS Integration
29976976	T1D	6p22.1	Locus_101	rs9380069	6	28203300	PGBD1	ENSG00000137338.4	6	28249314	eQTL-GWAS Integration
29976976	T1D	6p22.1	Locus_101	rs9380069	6	28203300	ZKSCAN3	ENSG00000189298.9	6	28317691	eQTL-GWAS Integration
29976976	T1D	6p22.1	Locus_101	rs9380069	6	28203300	ZNF165	ENSG00000197279.3	6	28048753	eQTL-GWAS Integration
31670388	SLE	6p22.1	Locus_101	rs9380069	6	28203300	ZSCAN16	ENSG00000196812.4	6	28092338	Integrative Approach
29976976	T1D	6p22.1	Locus_101	rs9380069	6	28203300	ZSCAN31	ENSG00000235109.3	6	28324048	eQTL-GWAS Integration
27278126	MS	6p22.1	Locus_101	rs6902687	6	28413491	GPX6	ENSG00000198704.5	6	28495992	Integrative Approach
23028356	RA	6p21.1	Locus_103	rs2233434	6	44232920	NFKBIE	ENSG00000146232.10	6	44233500	Functional Experiment
24390342	RA	6p21.1	Locus_103	rs2233434	6	44232920	NFKBIE	ENSG00000146232.10	6	44233500	Integrative Approach
24390342	RA	6p21.1	Locus_103	rs2233434	6	44232920	HSP90AB1	ENSG00000096384.15	6	44214824	Integrative Approach
24390342	RA	6p21.1	Locus_103	rs2233434	6	44232920	TCTE1	ENSG00000146221.8	6	44265458	Integrative Approach
24608439	T1D	6q15	Locus_104	rs72928038	6	90976768	BACH2	ENSG00000112182.10	6	91006627	Functional Experiment
30572963	RA	6q15	Locus_104	rs72928038	6	90976768	BACH2	ENSG00000112182.10	6	91006627	Integrative Approach
30572963	T1D	6q15	Locus_104	rs72928038	6	90976768	BACH2	ENSG00000112182.10	6	91006627	Integrative Approach
23624108	CD	6q21	Locus_105	rs4946717	6	106474749	PRDM1	ENSG00000057657.10	6	106534195	Functional Experiment
20953186	PSA	6q21	Locus_106	rs33980500	6	111913262	TRAF3IP2	ENSG00000056972.14	6	111927481	pLOF/Missense damaging
25363779	PSO	6q21	Locus_106	rs33980500	6	111913262	TRAF3IP2	ENSG00000056972.14	6	111927481	pLOF/Missense damaging
22955828	MS	6q23.3	Locus_109	rs11154801	6	135739355	AHI1	ENSG00000135541.16	6	135818914	Integrative Approach
27278126	MS	6q23.3	Locus_109	rs11154801	6	135739355	AHI1	ENSG00000135541.16	6	135818914	Integrative Approach
31321514	MS	6q23.3	Locus_109	rs11154801	6	135739355	AHI1	ENSG00000135541.16	6	135818914	Integrative Approach
27278126	MS	6q23.3	Locus_109	rs11154801	6	135739355	LINC00271	ENSG00000231028.4	6	135818489	Integrative Approach
27799070	MS	6q23.3	Locus_110	rs17066096	6	137453908	IL20RA	ENSG00000016402.8	6	137366298	Chr-Chr Interaction
31292217	MS	6q23.3	Locus_110	rs17066096	6	137453908	IL22RA2	ENSG00000164485.10	6	137494785	Functional Experiment
24390342	RA	6q23.3	Locus_111	rs6920220	6	138006504	TNFAIP3	ENSG00000118503.10	6	138188351	Integrative Approach
30572963	RA	6q23.3	Locus_111	rs6920220	6	138006504	TNFAIP3	ENSG00000118503.10	6	138188351	Integrative Approach
30572963	SS	6q23.3	Locus_111	rs2230926	6	138196066	TNFAIP3	ENSG00000118503.10	6	138188351	Integrative Approach
22955828	PSO	6q23.3	Locus_111	rs582757	6	138197824	TNFAIP3	ENSG00000118503.10	6	138188351	Integrative Approach
24039598	SLE	6q23.3	Locus_111	rs58721818	6	138243739	TNFAIP3	ENSG00000118503.10	6	138188351	Functional Experiment
21336280	SLE	6q23.3	Locus_111	rs9494844	6	137983469	TNFAIP3	ENSG00000118503.10	6	138188351	Functional Experiment
28892060	IBD	6q24.2	Locus_112	rs12199775	6	143898894	STX11	ENSG00000135604.9	6	144471663	Network Analysis
28892060	IBD	6q25.3	Locus_113	rs212407	6	159470417	TAGAP	ENSG00000164691.12	6	159466184	Network Analysis
30572963	T1D	6q25.3	Locus_113	rs212407	6	159470417	TAGAP	ENSG00000164691.12	6	159466184	Integrative Approach
31321514	MS	6q25.3	Locus_113	rs212407	6	159470417	TAGAP	ENSG00000164691.12	6	159466184	Integrative Approach
22403184	T1D	6q25.3	Locus_113	rs212407	6	159470417	RSPH3	ENSG00000130363.7	6	159421219	eQTL-GWAS Integration
22955828	CD	6q25.3	Locus_113	rs212388	6	159490436	RP3-393E18.1	ENSG00000216480.2	6	159947559	Integrative Approach
24390342	RA	6q25.3	Locus_113	rs629326	6	159496713	TAGAP	ENSG00000164691.12	6	159466184	Integrative Approach
30572963	RA	6q25.3	Locus_113	rs629326	6	159496713	TAGAP	ENSG00000164691.12	6	159466184	Integrative Approach
24457966	VIT	6q27	Locus_114	rs2236313	6	167360389	RNASET2	ENSG00000026297.11	6	167370679	Functional Experiment
22955828	GD	6q27	Locus_114	rs9355610	6	167383075	RNASET2	ENSG00000026297.11	6	167370679	Integrative Approach
31024628	CD	6q27	Locus_114	rs444210	6	167390242	RPS6KA2	ENSG00000071242.7	6	167319939	eQTL-GWAS Integration
29976976	CD	6q27	Locus_114	rs444210	6	167390242	FGFR1OP	ENSG00000213066.7	6	167412670	eQTL-GWAS Integration
29976976	CD	6q27	Locus_114	rs444210	6	167390242	RNASET2	ENSG00000026297.11	6	167370679	eQTL-GWAS Integration
31024628	CD	6q27	Locus_114	rs444210	6	167390242	RNASET2	ENSG00000026297.11	6	167370679	eQTL-GWAS Integration
24390342	RA	6q27	Locus_114	rs3093024	6	167532793	CCR6	ENSG00000112486.10	6	167525295	Integrative Approach
27626929	RA	6q27	Locus_114	rs3093024	6	167532793	CCR6	ENSG00000112486.10	6	167525295	Functional Experiment
28067908	IBD	7p21.1	Locus_115	rs149169037	7	20577298	ITGB8	ENSG00000105855.5	7	20370325	eQTL-GWAS Integration
28892060	IBD	7p15.2	Locus_116	rs3801835	7	26852053	SNX10	ENSG00000086300.11	7	26331541	Network Analysis
30572963	T1D	7p12.1	Locus_120	rs4948088	7	51027194	COBL	ENSG00000106078.13	7	51384515	Integrative Approach
24390342	RA	7q21.2	Locus_121	rs4272	7	92236829	CDK6	ENSG00000105810.5	7	92465908	Integrative Approach
22933628	SLE	7q32.1	Locus_123	rs4728142	7	128573967	IRF5	ENSG00000128604.14	7	128577666	Functional Experiment
24196873	UC	7q32.1	Locus_123	rs4728142	7	128573967	IRF5	ENSG00000128604.14	7	128577666	Functional Experiment
31421124	SLE	7q32.1	Locus_123	rs4728142	7	128573967	IRF5	ENSG00000128604.14	7	128577666	Functional Experiment
24390342	RA	7q32.1	Locus_123	rs3807306	7	128580680	IRF5	ENSG00000128604.14	7	128577666	Integrative Approach
30572963	RA	7q32.1	Locus_123	rs3807306	7	128580680	IRF5	ENSG00000128604.14	7	128577666	Integrative Approach
30572963	SS	7q32.1	Locus_123	rs36073657	7	128651222	IRF5	ENSG00000128604.14	7	128577666	Integrative Approach
31672989	SS	7q32.1	Locus_123	rs36073657	7	128651222	IRF5	ENSG00000128604.14	7	128577666	Integrative Approach
31672989	SS	7q32.1	Locus_123	rs36073657	7	128651222	TNPO3	ENSG00000064419.9	7	128695198	Integrative Approach
31672989	SS	7q32.1	Locus_123	rs36073657	7	128651222	FAM71F2	ENSG00000205085.4	7	128312342	Integrative Approach
29059182	SLE	8p23.1	Locus_124	rs2736332	8	11339965	FAM167A	ENSG00000154319.10	8	11332224	eQTL-GWAS Integration
31670388	SLE	8p23.1	Locus_124	rs2736332	8	11339965	FAM167A	ENSG00000154319.10	8	11332224	Integrative Approach
22955828	SLE	8p23.1	Locus_124	rs2736332	8	11339965	BLK	ENSG00000136573.8	8	11351510	Integrative Approach
29059182	SLE	8p23.1	Locus_124	rs2736332	8	11339965	BLK	ENSG00000136573.8	8	11351510	eQTL-GWAS Integration
31670388	SLE	8p23.1	Locus_124	rs2736332	8	11339965	BLK	ENSG00000136573.8	8	11351510	Integrative Approach
31672989	SS	8p23.1	Locus_124	rs2736340	8	11343973	BLK	ENSG00000136573.8	8	11351510	Integrative Approach
31672989	SS	8p23.1	Locus_124	rs2736340	8	11343973	FDFT1	ENSG00000079459.8	8	11653082	Integrative Approach
31672989	SS	8p23.1	Locus_124	rs2736340	8	11343973	NEIL2	ENSG00000154328.11	8	11627148	Integrative Approach
22955828	RA	8p23.1	Locus_124	rs4840565	8	11345545	CTSB	ENSG00000164733.16	8	11726957	Integrative Approach
27019110	RA	8p23.1	Locus_124	rs4840565	8	11345545	FAM167A	ENSG00000154319.10	8	11332224	eQTL-GWAS Integration
24390342	RA	8p23.1	Locus_124	rs4840565	8	11345545	BLK	ENSG00000136573.8	8	11351510	Integrative Approach
27019110	RA	8p23.1	Locus_124	rs4840565	8	11345545	BLK	ENSG00000136573.8	8	11351510	eQTL-GWAS Integration
27278126	MS	8q21.12	Locus_125	rs1021156	8	79575804	IL7	ENSG00000104432.8	8	79717758	Integrative Approach
31321514	MS	8q21.12	Locus_125	rs1021156	8	79575804	IL7	ENSG00000104432.8	8	79717758	Integrative Approach
27278126	MS	8q21.12	Locus_125	rs1021156	8	79575804	PKIA	ENSG00000171033.8	8	79428374	Integrative Approach
27278126	MS	8q21.12	Locus_125	rs1021156	8	79575804	ZC2HC1A	ENSG00000104427.7	8	79578282	Integrative Approach
31321514	MS	8q21.12	Locus_125	rs1021156	8	79575804	ZC2HC1A	ENSG00000104427.7	8	79578282	Integrative Approach
22955828	CD	8q24.13	Locus_126	rs1551398	8	126540051	TRIB1	ENSG00000173334.3	8	126442563	Integrative Approach
30794691	CD	8q24.21	Locus_127	rs34841270	8	129552852	MYC	ENSG00000136997.10	8	128747680	Functional Experiment
25152042	IBD	9p24.1	Locus_128	rs10758669	9	4981602	JAK2	ENSG00000096968.8	9	4985033	Network Analysis
27489002	UC	9p24.1	Locus_128	rs10758669	9	4981602	JAK2	ENSG00000096968.8	9	4985033	Network Analysis
25152042	IBD	9p13.3	Locus_130	rs2812378	9	34710260	CCL19	ENSG00000172724.7	9	34691274	Network Analysis
24390342	RA	9p13.3	Locus_130	rs2812378	9	34710260	CCL21	ENSG00000137077.3	9	34710121	Integrative Approach
30572963	RA	9p13.3	Locus_130	rs2812378	9	34710260	CCL21	ENSG00000137077.3	9	34710121	Integrative Approach
24390342	RA	9p13.3	Locus_130	rs2812378	9	34710260	CCL19	ENSG00000172724.7	9	34691274	Integrative Approach
30199539	IBD	9q32	Locus_131	rs201292440	9	117571294	TNFSF15	ENSG00000181634.7	9	117568406	Functional Experiment
29976976	CD	9q32	Locus_131	rs4979473	9	117695887	TNFSF15	ENSG00000181634.7	9	117568406	eQTL-GWAS Integration
31024628	CD	9q32	Locus_131	rs4979473	9	117695887	TNFSF15	ENSG00000181634.7	9	117568406	eQTL-GWAS Integration
24390342	RA	9q33.2	Locus_132	rs10739580	9	123695282	C5	ENSG00000106804.6	9	123812554	Integrative Approach
24390342	RA	9q33.2	Locus_132	rs10739580	9	123695282	TRAF1	ENSG00000056558.6	9	123691451	Integrative Approach
27019110	RA	9q33.2	Locus_132	rs10739580	9	123695282	TRAF1	ENSG00000056558.6	9	123691451	eQTL-GWAS Integration
25743184	UC	9q34.3	Locus_133	rs10781499	9	139266405	CARD9	ENSG00000187796.9	9	139268133	eQTL-GWAS Integration
29073062	IBD	9q34.3	Locus_133	rs3812565	9	139272502	CARD9	ENSG00000187796.9	9	139268133	Functional Experiment
25743184	CD	9q34.3	Locus_133	rs146029108	9	139329966	CARD9	ENSG00000187796.9	9	139268133	eQTL-GWAS Integration
29976976	CD	9q34.3	Locus_133	rs146029108	9	139329966	CARD9	ENSG00000187796.9	9	139268133	eQTL-GWAS Integration
31024628	CD	9q34.3	Locus_133	rs146029108	9	139329966	CARD9	ENSG00000187796.9	9	139268133	eQTL-GWAS Integration
31024628	CD	9q34.3	Locus_133	rs146029108	9	139329966	DNLZ	ENSG00000213221.4	9	139258241	eQTL-GWAS Integration
29976976	CD	9q34.3	Locus_133	rs146029108	9	139329966	INPP5E	ENSG00000148384.11	9	139334274	eQTL-GWAS Integration
31024628	CD	9q34.3	Locus_133	rs146029108	9	139329966	INPP5E	ENSG00000148384.11	9	139334274	eQTL-GWAS Integration
29976976	CD	9q34.3	Locus_133	rs146029108	9	139329966	SDCCAG3	ENSG00000165689.12	9	139305061	eQTL-GWAS Integration
31024628	CD	9q34.3	Locus_133	rs146029108	9	139329966	SDCCAG3	ENSG00000165689.12	9	139305061	eQTL-GWAS Integration
29976976	CD	9q34.3	Locus_133	rs146029108	9	139329966	SEC16A	ENSG00000148396.14	9	139372141	eQTL-GWAS Integration
31024628	CD	9q34.3	Locus_133	rs146029108	9	139329966	SEC16A	ENSG00000148396.14	9	139372141	eQTL-GWAS Integration
29976976	CD	9q34.3	Locus_133	rs146029108	9	139329966	SLC34A3	ENSG00000198569.5	9	140125209	eQTL-GWAS Integration
31024628	CD	9q34.3	Locus_133	rs146029108	9	139329966	SNAPC4	ENSG00000165684.3	9	139293249	eQTL-GWAS Integration
28658209	IBD	9q34.3	Locus_133	rs3812565	9	139272502	CARD9	ENSG00000187796.9	9	139268133	pLOF/Missense damaging
24068945	UC	9q34.3	Locus_133	rs3812565	9	139272502	CARD9	ENSG00000187796.9	9	139268133	pLOF/Missense damaging
21983784	IBD	9q34.3	Locus_133	rs3812565	9	139272502	CARD9	ENSG00000187796.9	9	139268133	pLOF/Missense damaging
23028375	T1D	10p15.1	Locus_134	rs28360490	10	6061479	IL2RA	ENSG00000134460.11	10	6104288	Functional Experiment
30572963	T1D	10p15.1	Locus_134	rs28360490	10	6061479	IL2RA	ENSG00000134460.11	10	6104288	Integrative Approach
30572963	T1D	10p15.1	Locus_134	rs28360490	10	6061479	PRKCQ	ENSG00000065675.10	10	6622263	Integrative Approach
28892060	IBD	10p15.1	Locus_134	rs12722515	10	6081230	IL15RA	ENSG00000134470.15	10	6020150	Network Analysis
22955828	MS	10p15.1	Locus_134	rs2104286	10	6099045	IL2RA	ENSG00000134460.11	10	6104288	Integrative Approach
25278028	MS	10p15.1	Locus_134	rs2104286	10	6099045	IL2RA	ENSG00000134460.11	10	6104288	Functional Experiment
27278126	MS	10p15.1	Locus_134	rs2104286	10	6099045	IL2RA	ENSG00000134460.11	10	6104288	Integrative Approach
27278126	MS	10p15.1	Locus_134	rs2104286	10	6099045	IL15RA	ENSG00000134470.15	10	6020150	Integrative Approach
27278126	MS	10p15.1	Locus_134	rs2104286	10	6099045	PFKFB3	ENSG00000170525.14	10	6186881	Integrative Approach
27278126	MS	10p15.1	Locus_134	rs2104286	10	6099045	RBM17	ENSG00000134453.11	10	6130950	Integrative Approach
22955828	MS	10p15.1	Locus_134	rs2104286	10	6099045	RP11-414H17.2	ENSG00000214015.3	10	6113881	Integrative Approach
24390342	RA	10p15.1	Locus_134	rs10795791	10	6108340	IL2RA	ENSG00000134460.11	10	6104288	Integrative Approach
30572963	RA	10p15.1	Locus_134	rs10795791	10	6108340	IL2RA	ENSG00000134460.11	10	6104288	Integrative Approach
30572963	RA	10p15.1	Locus_134	rs10795791	10	6108340	PRKCQ	ENSG00000065675.10	10	6622263	Integrative Approach
24390342	RA	10p14	Locus_135	rs2275806	10	8095340	GATA3	ENSG00000107485.11	10	8095567	Integrative Approach
30572963	RA	10p14	Locus_135	rs2275806	10	8095340	GATA3	ENSG00000107485.11	10	8095567	Integrative Approach
30572963	T1D	10p14	Locus_135	rs3802604	10	8102272	GATA3	ENSG00000107485.11	10	8095567	Integrative Approach
29976976	CD	10p11.21	Locus_137	rs1148246	10	35496626	CREM	ENSG00000095794.15	10	35415719	eQTL-GWAS Integration
31024628	CD	10p11.21	Locus_137	rs1148246	10	35496626	CREM	ENSG00000095794.15	10	35415719	eQTL-GWAS Integration
22955828	CD	10p11.21	Locus_137	rs1148246	10	35496626	RP11-324I22.2	ENSG00000233200.1	10	35519526	Integrative Approach
30257884	SLE	10q11.23	Locus_138	rs7097397	10	50025396	WDFY4	ENSG00000128815.13	10	49892921	Functional Experiment
24390342	RA	10q11.23	Locus_138	rs2671692	10	50097819	WDFY4	ENSG00000128815.13	10	49892921	Integrative Approach
29976976	CD	10q21.1	Locus_139	rs2790159	10	60018794	CISD1	ENSG00000122873.7	10	60028818	eQTL-GWAS Integration
31024628	CD	10q21.1	Locus_139	rs2790159	10	60018794	CISD1	ENSG00000122873.7	10	60028818	eQTL-GWAS Integration
29976976	CD	10q21.1	Locus_139	rs2790159	10	60018794	IPMK	ENSG00000151151.5	10	60027694	eQTL-GWAS Integration
31024628	CD	10q21.1	Locus_139	rs2790159	10	60018794	IPMK	ENSG00000151151.5	10	60027694	eQTL-GWAS Integration
22955828	CD	10q21.1	Locus_139	rs2790159	10	60018794	UBE2D1	ENSG00000072401.10	10	60094735	Integrative Approach
24390342	RA	10q21.2	Locus_140	rs6479800	10	64036881	ARID5B	ENSG00000150347.10	10	63661059	Integrative Approach
23028356	RA	10q21.2	Locus_140	rs6479800	10	64036881	RTKN2	ENSG00000182010.6	10	64028466	Functional Experiment
31024628	CD	10q21.2	Locus_141	rs7915475	10	64381668	ADO	ENSG00000181915.3	10	64564516	eQTL-GWAS Integration
31024628	CD	10q22.2	Locus_142	rs2675670	10	75655628	FUT11	ENSG00000196968.6	10	75532049	eQTL-GWAS Integration
31024628	CD	10q22.2	Locus_142	rs2675670	10	75655628	NDST2	ENSG00000166507.12	10	75571589	eQTL-GWAS Integration
27278126	MS	10q22.3	Locus_143	rs1250550	10	81060317	ZMIZ1	ENSG00000108175.12	10	80828792	Integrative Approach
30572963	T1D	10q22.3	Locus_143	rs1250550	10	81060317	ZMIZ1	ENSG00000108175.12	10	80828792	Integrative Approach
24390342	RA	10q22.3	Locus_144	rs726288	10	81706973	SFTPD	ENSG00000133661.11	10	81742370	Integrative Approach
29976976	T1D	10q23.31	Locus_145	rs10509540	10	90023033	PTEN	ENSG00000171862.5	10	89622870	eQTL-GWAS Integration
22403184	T1D	10q23.31	Locus_145	rs10509540	10	90023033	RNLS	ENSG00000184719.7	10	90344287	eQTL-GWAS Integration
27278126	MS	10q23.33	Locus_146	rs7923837	10	94481917	HHEX	ENSG00000152804.6	10	94447945	Integrative Approach
27278126	MS	10q23.33	Locus_146	rs7923837	10	94481917	IDE	ENSG00000119912.11	10	94333833	Integrative Approach
27278126	MS	10q23.33	Locus_146	rs7923837	10	94481917	KIF11	ENSG00000138160.4	10	94353043	Integrative Approach
22955828	CD	10q24.2	Locus_147	rs6584282	10	101286495	DNMBP	ENSG00000107554.11	10	101769676	Integrative Approach
31672989	SS	11p15.5	Locus_148	rs6598008	11	618172	IRF7	ENSG00000185507.15	11	615999	Integrative Approach
31672989	SS	11p15.5	Locus_148	rs6598008	11	618172	C11orf35	ENSG00000185522.4	11	560779	Integrative Approach
31672989	SS	11p15.5	Locus_148	rs6598008	11	618172	DRD4	ENSG00000069696.6	11	637293	Integrative Approach
31672989	SS	11p15.5	Locus_148	rs6598008	11	618172	EPS8L2	ENSG00000177106.10	11	694438	Integrative Approach
31672989	SS	11p15.5	Locus_148	rs6598008	11	618172	HRAS	ENSG00000174775.12	11	537287	Integrative Approach
31672989	SS	11p15.5	Locus_148	rs6598008	11	618172	PHRF1	ENSG00000070047.7	11	576486	Integrative Approach
31672989	SS	11p15.5	Locus_148	rs6598008	11	618172	RNH1	ENSG00000023191.12	11	507300	Integrative Approach
31670388	SLE	11p15.5	Locus_148	rs58688157	11	625085	IRF7	ENSG00000185507.15	11	615999	Integrative Approach
31670388	SLE	11p15.5	Locus_148	rs58688157	11	625085	ANO9	ENSG00000185101.8	11	442011	Integrative Approach
31670388	SLE	11p15.5	Locus_148	rs58688157	11	625085	DRD4	ENSG00000069696.6	11	637293	Integrative Approach
24390342	RA	11p12	Locus_149	rs570676	11	36492191	TRAF6	ENSG00000175104.10	11	36531822	Integrative Approach
28658209	CD	11q12.2	Locus_150	rs11230563	11	60776209	CD6	ENSG00000013725.10	11	60739115	pLOF/Missense damaging
31024628	CD	11q12.2	Locus_150	rs11230563	11	60776209	TMEM258	ENSG00000134825.9	11	61560274	eQTL-GWAS Integration
21849685	MS	11q12.2	Locus_150	rs34383631	11	60793330	CD6	ENSG00000013725.10	11	60739115	Functional Experiment
27278126	MS	11q12.2	Locus_150	rs34383631	11	60793330	CD6	ENSG00000013725.10	11	60739115	Integrative Approach
27278126	MS	11q12.2	Locus_150	rs34383631	11	60793330	CD5	ENSG00000110448.6	11	60869867	Integrative Approach
22955828	MS	11q12.2	Locus_150	rs34383631	11	60793330	ZP1	ENSG00000149506.6	11	60635035	Integrative Approach
23143596	RA	11q12.2	Locus_150	rs595158	11	60909581	CD5	ENSG00000110448.6	11	60869867	pLOF/Missense damaging
24390342	RA	11q12.2	Locus_150	rs595158	11	60909581	CD5	ENSG00000110448.6	11	60869867	Integrative Approach
31024628	CD	11q12.2	Locus_151	rs102275	11	61557803	FADS2	ENSG00000134824.9	11	61560452	eQTL-GWAS Integration
24390342	RA	11q12.2	Locus_151	rs968567	11	61595564	FADS1	ENSG00000149485.12	11	61596790	Integrative Approach
27019110	RA	11q12.2	Locus_151	rs968567	11	61595564	FADS1	ENSG00000149485.12	11	61596790	eQTL-GWAS Integration
24390342	RA	11q12.2	Locus_151	rs968567	11	61595564	FADS2	ENSG00000134824.9	11	61560452	Integrative Approach
27019110	RA	11q12.2	Locus_151	rs968567	11	61595564	FADS2	ENSG00000134824.9	11	61560452	eQTL-GWAS Integration
31024628	CD	11q13.1	Locus_152	rs559928	11	64150370	FLRT1	ENSG00000126500.3	11	63870660	eQTL-GWAS Integration
31024628	CD	11q13.1	Locus_152	rs559928	11	64150370	PRDX5	ENSG00000126432.9	11	64085560	eQTL-GWAS Integration
31024628	CD	11q13.1	Locus_152	rs559928	11	64150370	VEGFB	ENSG00000173511.5	11	64002010	eQTL-GWAS Integration
31321514	MS	11q13.4	Locus_153	rs4944958	11	71168073	NADSYN1	ENSG00000172890.7	11	71164155	Integrative Approach
31451676	CD	11q13.4	Locus_154	rs11235667	11	72863697	ATG16L2	ENSG00000168010.6	11	72525353	Functional Experiment
31451676	SLE	11q13.4	Locus_154	rs11235667	11	72863697	ATG16L2	ENSG00000168010.6	11	72525353	Functional Experiment
25363779	UC	11q23.2	Locus_158	rs200349593	11	114397163	NXPE1	ENSG00000095110.3	11	114430617	pLOF/Missense damaging
22955828	SLE	11q23.3	Locus_159	rs4639966	11	118573519	NLRX1	ENSG00000160703.11	11	119037277	Integrative Approach
31672989	SS	11q23.3	Locus_159	rs10892286	11	118642085	PHLDB1	ENSG00000019144.12	11	118477155	Integrative Approach
31672989	SS	11q23.3	Locus_159	rs10892286	11	118642085	TREH	ENSG00000118094.7	11	118550399	Integrative Approach
30572963	SS	11q23.3	Locus_159	rs10892286	11	118642085	DDX6	ENSG00000110367.7	11	118661858	Integrative Approach
31672989	SS	11q23.3	Locus_159	rs10892286	11	118642085	DDX6	ENSG00000110367.7	11	118661858	Integrative Approach
24390342	RA	11q23.3	Locus_159	rs4938573	11	118741842	CXCR5	ENSG00000160683.4	11	118754475	Integrative Approach
27278126	MS	11q24.1	Locus_160	rs6589939	11	122518525	UBASH3B	ENSG00000154127.5	11	122526383	Integrative Approach
31024628	CD	11q24.3	Locus_161	rs11221335	11	128385906	ETS1	ENSG00000134954.10	11	128457453	eQTL-GWAS Integration
24390342	RA	11q24.3	Locus_161	rs73013527	11	128496952	ETS1	ENSG00000134954.10	11	128457453	Integrative Approach
27278126	MS	12p13.31	Locus_162	rs1800693	12	6440009	PLEKHG6	ENSG00000008323.11	12	6419602	Integrative Approach
27278126	MS	12p13.31	Locus_162	rs1800693	12	6440009	SCNN1A	ENSG00000111319.8	12	6486896	Integrative Approach
22801493	MS	12p13.31	Locus_162	rs1800693	12	6440009	TNFRSF1A	ENSG00000067182.3	12	6451280	Functional Experiment
27278126	MS	12p13.31	Locus_162	rs1800693	12	6440009	TNFRSF1A	ENSG00000067182.3	12	6451280	Integrative Approach
22955828	AS	12p13.31	Locus_162	rs1860545	12	6446777	NCAPD2	ENSG00000010292.8	12	6602522	Integrative Approach
31024628	CD	12p13.31	Locus_162	rs28999107	12	6493100	LTBR	ENSG00000111321.6	12	6484211	eQTL-GWAS Integration
27278126	MS	12p13.31	Locus_163	rs11052877	12	9905690	CLEC2D	ENSG00000069493.10	12	9817565	Integrative Approach
27278126	MS	12p13.31	Locus_163	rs11052877	12	9905690	CLECL1	ENSG00000184293.3	12	9885895	Integrative Approach
27278126	MS	12p13.31	Locus_163	rs11052877	12	9905690	KLRB1	ENSG00000111796.3	12	9760482	Integrative Approach
27278126	MS	12p13.31	Locus_163	rs11052877	12	9905690	CD69	ENSG00000110848.4	12	9913497	Integrative Approach
22403184	T1D	12p13.31	Locus_163	rs4763879	12	9910164	CLECL1	ENSG00000184293.3	12	9885895	eQTL-GWAS Integration
29976976	T1D	12p13.31	Locus_163	rs4763879	12	9910164	CLECL1	ENSG00000184293.3	12	9885895	eQTL-GWAS Integration
30910956	T1D	12p13.31	Locus_163	rs4763879	12	9910164	CD69	ENSG00000110848.4	12	9913497	Functional Experiment
28892060	IBD	12p13.31	Locus_163	rs12368445	12	9910489	CLEC7A	ENSG00000172243.13	12	10282857	Network Analysis
21983832	CD	12q12	Locus_164	rs7307562	12	40724960	LRRK2	ENSG00000188906.9	12	40590546	Functional Experiment
24390342	RA	12q13.2	Locus_165	rs773125	12	56394954	CDK2	ENSG00000123374.6	12	56360553	Integrative Approach
24390342	RA	12q13.2	Locus_165	rs773125	12	56394954	SUOX	ENSG00000139531.8	12	56390964	Integrative Approach
24390342	RA	12q13.2	Locus_165	rs773125	12	56394954	ERBB3	ENSG00000065361.10	12	56473641	Integrative Approach
30572963	RA	12q13.2	Locus_165	rs773125	12	56394954	IKZF4	ENSG00000123411.10	12	56401443	Integrative Approach
29976976	T1D	12q13.2	Locus_165	rs2271189	12	56494991	RPS26	ENSG00000197728.5	12	56435637	eQTL-GWAS Integration
22403184	T1D	12q13.2	Locus_165	rs2271189	12	56494991	SUOX	ENSG00000139531.8	12	56390964	eQTL-GWAS Integration
29976976	T1D	12q13.2	Locus_165	rs2271189	12	56494991	SUOX	ENSG00000139531.8	12	56390964	eQTL-GWAS Integration
30572963	T1D	12q13.2	Locus_165	rs2271189	12	56494991	IKZF4	ENSG00000123411.10	12	56401443	Integrative Approach
22955828	PSO	12q13.3	Locus_165	rs57137641	12	56741228	SLC39A5	ENSG00000139540.7	12	56623833	Integrative Approach
24390342	RA	12q14.1	Locus_166	rs1633360	12	58108052	CDK4	ENSG00000135446.12	12	58149796	Integrative Approach
24390342	RA	12q14.1	Locus_166	rs1633360	12	58108052	CYP27B1	ENSG00000111012.5	12	58162769	Integrative Approach
27278126	MS	12q14.1	Locus_166	rs2069502	12	58144665	KIF5A	ENSG00000155980.7	12	57943781	Integrative Approach
27278126	MS	12q14.1	Locus_166	rs2069502	12	58144665	ARHGEF25	ENSG00000240771.2	12	58003963	Integrative Approach
27278126	MS	12q14.1	Locus_166	rs2069502	12	58144665	B4GALNT1	ENSG00000135454.9	12	58027138	Integrative Approach
27278126	MS	12q14.1	Locus_166	rs2069502	12	58144665	OS9	ENSG00000135506.11	12	58087738	Integrative Approach
27278126	MS	12q14.1	Locus_166	rs2069502	12	58144665	PIP4K2C	ENSG00000166908.13	12	57984957	Integrative Approach
27278126	MS	12q14.1	Locus_166	rs2069502	12	58144665	SLC26A10	ENSG00000135502.12	12	58013310	Integrative Approach
27278126	MS	12q14.1	Locus_166	rs2069502	12	58144665	AGAP2	ENSG00000135439.7	12	58135940	Integrative Approach
27278126	MS	12q14.1	Locus_166	rs2069502	12	58144665	AVIL	ENSG00000135407.6	12	58212487	Integrative Approach
27278126	MS	12q14.1	Locus_166	rs2069502	12	58144665	CDK4	ENSG00000135446.12	12	58149796	Integrative Approach
27278126	MS	12q14.1	Locus_166	rs2069502	12	58144665	CTDSP2	ENSG00000175215.5	12	58240522	Integrative Approach
27278126	MS	12q14.1	Locus_166	rs2069502	12	58144665	CYP27B1	ENSG00000111012.5	12	58162769	Integrative Approach
27278126	MS	12q14.1	Locus_166	rs2069502	12	58144665	METTL1	ENSG00000037897.12	12	58166576	Integrative Approach
31321514	MS	12q14.1	Locus_166	rs2069502	12	58144665	METTL1	ENSG00000037897.12	12	58166576	Integrative Approach
27278126	MS	12q14.1	Locus_166	rs2069502	12	58144665	METTL21B	ENSG00000123427.11	12	58165275	Integrative Approach
31321514	MS	12q14.1	Locus_166	rs2069502	12	58144665	METTL21B	ENSG00000123427.11	12	58165275	Integrative Approach
23406874	MS	12q14.1	Locus_166	rs2069502	12	58144665	TSFM	ENSG00000123297.12	12	58176372	pLOF/Missense damaging
31321514	MS	12q14.1	Locus_166	rs2069502	12	58144665	TSFM	ENSG00000123297.12	12	58176372	Integrative Approach
27489002	UC	12q15	Locus_167	rs11614178	12	68508122	IFNG	ENSG00000111537.4	12	68553527	Network Analysis
24390342	RA	12q24.12	Locus_169	rs10774624	12	111833788	TRAFD1	ENSG00000135148.7	12	112563305	Integrative Approach
24390342	RA	12q24.12	Locus_169	rs10774624	12	111833788	SH2B3	ENSG00000111252.6	12	111843752	Integrative Approach
29976976	T1D	12q24.12	Locus_169	rs3184504	12	111884608	ALDH2	ENSG00000111275.8	12	112204691	eQTL-GWAS Integration
24390342	RA	12q24.13	Locus_170	rs11066188	12	112610714	PTPN11	ENSG00000179295.11	12	112856155	Integrative Approach
25152042	IBD	12q24.13	Locus_170	rs11066188	12	112610714	PTPN11	ENSG00000179295.11	12	112856155	Network Analysis
22955828	SLE	13q14.11	Locus_172	rs7329174	13	41558110	ELF1	ENSG00000120690.9	13	41635576	Integrative Approach
31024628	CD	13q14.11	Locus_173	rs6561151	13	44484706	CCDC122	ENSG00000151773.8	13	44453827	eQTL-GWAS Integration
22955828	MS	13q14.2	Locus_174	rs9591325	13	50811220	DLEU1	ENSG00000176124.7	13	50656307	Integrative Approach
31024628	CD	13q32.3	Locus_175	rs7997823	13	100018856	GPR183	ENSG00000169508.6	13	99959659	eQTL-GWAS Integration
22403184	T1D	13q32.3	Locus_175	rs9585056	13	100081766	GPR183	ENSG00000169508.6	13	99959659	eQTL-GWAS Integration
24390342	RA	14q23.1	Locus_177	rs3783782	14	61940675	PRKCH	ENSG00000027075.9	14	61654277	Integrative Approach
27278126	MS	14q24.1	Locus_178	rs4902647	14	69254191	ZFP36L1	ENSG00000185650.8	14	69263190	Integrative Approach
25152042	IBD	14q24.3	Locus_179	rs1569328	14	75741751	FOS	ENSG00000170345.5	14	75745477	Network Analysis
27278126	MS	14q31.3	Locus_180	rs74796499	14	88432328	GALC	ENSG00000054983.12	14	88460009	Integrative Approach
28575206	MS	14q31.3	Locus_180	rs74796499	14	88432328	GALC	ENSG00000054983.12	14	88460009	Functional Experiment
27278126	MS	14q31.3	Locus_180	rs74796499	14	88432328	GPR65	ENSG00000140030.4	14	88471468	Integrative Approach
28892060	IBD	14q31.3	Locus_180	rs10220572	14	88464887	GPR65	ENSG00000140030.4	14	88471468	Network Analysis
24390342	RA	15q14	Locus_181	rs8043085	15	38828140	RASGRP1	ENSG00000172575.7	15	38857776	Integrative Approach
30572963	RA	15q14	Locus_181	rs8043085	15	38828140	RASGRP1	ENSG00000172575.7	15	38857776	Integrative Approach
29976976	T1D	15q14	Locus_181	rs72727394	15	38847022	RASGRP1	ENSG00000172575.7	15	38857776	eQTL-GWAS Integration
30572963	T1D	15q14	Locus_181	rs72727394	15	38847022	RASGRP1	ENSG00000172575.7	15	38857776	Integrative Approach
29976976	CD	15q14	Locus_181	rs56083426	15	38898759	RASGRP1	ENSG00000172575.7	15	38857776	eQTL-GWAS Integration
31024628	CD	15q22.33	Locus_182	rs17293632	15	67442596	SMAD3	ENSG00000166949.11	15	67356101	eQTL-GWAS Integration
31672989	SS	15q24.1	Locus_184	rs1378942	15	75077367	CPLX3	ENSG00000213578.4	15	75118888	Integrative Approach
31672989	SS	15q24.1	Locus_184	rs1378942	15	75077367	CSK	ENSG00000103653.12	15	75074398	Integrative Approach
31672989	SS	15q24.1	Locus_184	rs1378942	15	75077367	CYP1A1	ENSG00000140465.9	15	75017951	Integrative Approach
31672989	SS	15q24.1	Locus_184	rs1378942	15	75077367	FAM219B	ENSG00000178761.10	15	75199462	Integrative Approach
31672989	SS	15q24.1	Locus_184	rs1378942	15	75077367	LMAN1L	ENSG00000140506.12	15	75105057	Integrative Approach
31672989	SS	15q24.1	Locus_184	rs1378942	15	75077367	MPI	ENSG00000178802.13	15	75182346	Integrative Approach
31672989	SS	15q24.1	Locus_184	rs1378942	15	75077367	SCAMP2	ENSG00000140497.12	15	75165706	Integrative Approach
31672989	SS	15q24.1	Locus_184	rs1378942	15	75077367	ULK3	ENSG00000140474.8	15	75135687	Integrative Approach
31672989	SS	15q24.1	Locus_184	rs1378942	15	75077367	PPCDC	ENSG00000138621.7	15	75315896	Integrative Approach
31672989	SS	15q24.1	Locus_184	rs1378942	15	75077367	RPP25	ENSG00000178718.5	15	75249805	Integrative Approach
31672989	SS	15q24.1	Locus_184	rs1378942	15	75077367	SCAMP5	ENSG00000198794.7	15	75249560	Integrative Approach
25743184	T1D	15q25.1	Locus_185	rs34593439	15	79234957	CTSH	ENSG00000103811.11	15	79241916	eQTL-GWAS Integration
29976976	T1D	15q25.1	Locus_185	rs34593439	15	79234957	CTSH	ENSG00000103811.11	15	79241916	eQTL-GWAS Integration
30572963	T1D	15q25.1	Locus_185	rs34593439	15	79234957	CTSH	ENSG00000103811.11	15	79241916	Integrative Approach
29976976	T1D	16p13.13	Locus_186	rs2286973	16	11154770	CLEC16A	ENSG00000038532.10	16	11038345	eQTL-GWAS Integration
31435002	T1D	16p13.13	Locus_186	rs2286973	16	11154770	CLEC16A	ENSG00000038532.10	16	11038345	Functional Experiment
21989056	T1D	16p13.13	Locus_186	rs2286973	16	11154770	DEXI	ENSG00000182108.5	16	11036317	Chr-Chr Interaction
22403184	T1D	16p13.13	Locus_186	rs2286973	16	11154770	DEXI	ENSG00000182108.5	16	11036317	eQTL-GWAS Integration
26616563	T1D	16p13.13	Locus_186	rs2286973	16	11154770	DEXI	ENSG00000182108.5	16	11036317	Chr-Chr Interaction
27278126	MS	16p13.13	Locus_186	rs12927355	16	11194771	CLEC16A	ENSG00000038532.10	16	11038345	Integrative Approach
21989056	MS	16p13.13	Locus_186	rs12927355	16	11194771	DEXI	ENSG00000182108.5	16	11036317	Chr-Chr Interaction
26616563	MS	16p13.13	Locus_186	rs12927355	16	11194771	DEXI	ENSG00000182108.5	16	11036317	Chr-Chr Interaction
27278126	MS	16p13.13	Locus_186	rs12927355	16	11194771	DEXI	ENSG00000182108.5	16	11036317	Integrative Approach
31321514	MS	16p13.13	Locus_186	rs12927355	16	11194771	DEXI	ENSG00000182108.5	16	11036317	Integrative Approach
27278126	MS	16p13.13	Locus_186	rs12927355	16	11194771	PRM1	ENSG00000175646.3	16	11375207	Integrative Approach
27278126	MS	16p13.13	Locus_186	rs12927355	16	11194771	PRM3	ENSG00000178257.2	16	11367452	Integrative Approach
27278126	MS	16p13.13	Locus_186	rs12927355	16	11194771	RMI2	ENSG00000175643.7	16	11343476	Integrative Approach
31321514	MS	16p13.13	Locus_186	rs12927355	16	11194771	RMI2	ENSG00000175643.7	16	11343476	Integrative Approach
27278126	MS	16p13.13	Locus_186	rs12927355	16	11194771	SOCS1	ENSG00000185338.4	16	11350036	Integrative Approach
27278126	MS	16p13.13	Locus_186	rs12927355	16	11194771	TNP2	ENSG00000178279.3	16	11363390	Integrative Approach
31024628	CD	16p13.13	Locus_186	rs243332	16	11349678	RMI2	ENSG00000175643.7	16	11343476	eQTL-GWAS Integration
25152042	IBD	16p13.13	Locus_186	rs2301127	16	11367477	SOCS1	ENSG00000185338.4	16	11350036	Network Analysis
29976976	CD	16p11.2	Locus_187	rs42861	16	28494421	EIF3C	ENSG00000184110.10	16	28699879	eQTL-GWAS Integration
31024628	CD	16p11.2	Locus_187	rs42861	16	28494421	EIF3C	ENSG00000184110.10	16	28699879	eQTL-GWAS Integration
29976976	CD	16p11.2	Locus_187	rs42861	16	28494421	NPIPB6	ENSG00000198156.6	16	28374829	eQTL-GWAS Integration
29976976	CD	16p11.2	Locus_187	rs42861	16	28494421	NPIPB7	ENSG00000233232.2	16	28481868	eQTL-GWAS Integration
31024628	CD	16p11.2	Locus_187	rs42861	16	28494421	SPNS1	ENSG00000169682.13	16	28985542	eQTL-GWAS Integration
31024628	CD	16p11.2	Locus_187	rs42861	16	28494421	APOBR	ENSG00000184730.6	16	28505970	eQTL-GWAS Integration
31024628	CD	16p11.2	Locus_187	rs42861	16	28494421	CCDC101	ENSG00000176476.4	16	28565236	eQTL-GWAS Integration
31024628	CD	16p11.2	Locus_187	rs42861	16	28494421	CLN3	ENSG00000261832.1	16	28503333	eQTL-GWAS Integration
31024628	CD	16p11.2	Locus_187	rs42861	16	28494421	IL27	ENSG00000197272.2	16	28523372	eQTL-GWAS Integration
29976976	CD	16p11.2	Locus_187	rs42861	16	28494421	SH2B1	ENSG00000178188.10	16	28857921	eQTL-GWAS Integration
31024628	CD	16p11.2	Locus_187	rs42861	16	28494421	SH2B1	ENSG00000178188.10	16	28857921	eQTL-GWAS Integration
31024628	CD	16p11.2	Locus_187	rs42861	16	28494421	SULT1A1	ENSG00000196502.7	16	28634946	eQTL-GWAS Integration
29976976	CD	16p11.2	Locus_187	rs42861	16	28494421	SULT1A2	ENSG00000197165.6	16	28608430	eQTL-GWAS Integration
31024628	CD	16p11.2	Locus_187	rs42861	16	28494421	SULT1A2	ENSG00000197165.6	16	28608430	eQTL-GWAS Integration
29976976	CD	16p11.2	Locus_187	rs42861	16	28494421	TUFM	ENSG00000178952.4	16	28857729	eQTL-GWAS Integration
31024628	CD	16p11.2	Locus_187	rs42861	16	28494421	TUFM	ENSG00000178952.4	16	28857729	eQTL-GWAS Integration
28892060	IBD	16p11.2	Locus_187	rs28449958	16	28528781	CORO1A	ENSG00000102879.11	16	30194148	Network Analysis
28067908	UC	16p11.2	Locus_188	rs11150589	16	30482494	ITGAL	ENSG00000005844.13	16	30483979	eQTL-GWAS Integration
27974454	SLE	16p11.2	Locus_189	rs11860650	16	31326706	ITGAM	ENSG00000169896.12	16	31271311	pLOF/Missense damaging
21983784	IBD	16q12.1	Locus_190	rs749910	16	50758849	NOD2	ENSG00000167207.7	16	50727514	pLOF/Missense damaging
28892060	IBD	16q12.1	Locus_190	rs749910	16	50758849	SNX20	ENSG00000167208.10	16	50715264	Network Analysis
28658209	CD	16q12.1	Locus_190	rs5743293	16	50763779	NOD2	ENSG00000167207.7	16	50727514	pLOF/Missense damaging
31024628	CD	16q12.1	Locus_190	rs5743293	16	50763779	NOD2	ENSG00000167207.7	16	50727514	eQTL-GWAS Integration
29976976	CD	16q12.1	Locus_190	rs5743293	16	50763779	ADCY7	ENSG00000121281.8	16	50280048	eQTL-GWAS Integration
31024628	CD	16q12.1	Locus_190	rs5743293	16	50763779	ADCY7	ENSG00000121281.8	16	50280048	eQTL-GWAS Integration
29976976	CD	16q12.1	Locus_190	rs5743293	16	50763779	BRD7	ENSG00000166164.11	16	50402845	eQTL-GWAS Integration
31024628	CD	16q12.1	Locus_190	rs5743293	16	50763779	BRD7	ENSG00000166164.11	16	50402845	eQTL-GWAS Integration
31024628	CD	16q12.1	Locus_190	rs5743293	16	50763779	HEATR3	ENSG00000155393.8	16	50099852	eQTL-GWAS Integration
29625966	SLE	16q21	Locus_191	rs2731783	16	58253460	CSNK2A2	ENSG00000070770.4	16	58231824	Functional Experiment
29976976	T1D	16q23.1	Locus_192	rs8056814	16	75252327	BCAR1	ENSG00000050820.12	16	75301951	eQTL-GWAS Integration
25152042	IBD	16q23.3	Locus_193	rs1143687	16	81922813	PLCG2	ENSG00000197943.5	16	81772702	Network Analysis
28067908	IBD	16q23.3	Locus_193	rs1143687	16	81922813	PLCG2	ENSG00000197943.5	16	81772702	pLOF/Missense damaging
29387060	SLE	16q24.1	Locus_194	rs13332649	16	85966683	IRF8	ENSG00000140968.6	16	85932409	Network Analysis
27278126	MS	16q24.1	Locus_194	rs17445836	16	86017663	IRF8	ENSG00000140968.6	16	85932409	Integrative Approach
24390342	RA	16q24.1	Locus_194	rs13330176	16	86019087	IRF8	ENSG00000140968.6	16	85932409	Integrative Approach
24390342	RA	17p13.2	Locus_196	rs72634030	17	5272580	C1QBP	ENSG00000108561.4	17	5352150	Integrative Approach
24390342	RA	17p13.2	Locus_196	rs72634030	17	5272580	ZNF594	ENSG00000180626.9	17	5095178	Integrative Approach
21498668	IBD	17q12	Locus_198	rs9889296	17	32570547	CCL11	ENSG00000172156.3	17	32612687	Functional Experiment
24068945	UC	17q12	Locus_199	rs12946510	17	37912377	GSDMB	ENSG00000073605.14	17	38076107	pLOF/Missense damaging
22955828	UC	17q12	Locus_199	rs12946510	17	37912377	IKZF3	ENSG00000161405.12	17	38020441	Integrative Approach
31672989	SS	17q12	Locus_199	rs9303277	17	37976469	GSDMB	ENSG00000073605.14	17	38076107	Integrative Approach
31672989	SS	17q12	Locus_199	rs9303277	17	37976469	IKZF3	ENSG00000161405.12	17	38020441	Integrative Approach
30572963	SS	17q12	Locus_199	rs9303277	17	37976469	ORMDL3	ENSG00000172057.5	17	38083854	Integrative Approach
31672989	SS	17q12	Locus_199	rs9303277	17	37976469	ORMDL3	ENSG00000172057.5	17	38083854	Integrative Approach
31672989	SS	17q12	Locus_199	rs9303277	17	37976469	ZPBP2	ENSG00000186075.8	17	38024417	Integrative Approach
31672989	SS	17q12	Locus_199	rs9303277	17	37976469	PGAP3	ENSG00000161395.8	17	37853050	Integrative Approach
31672989	SS	17q12	Locus_199	rs9303277	17	37976469	PNMT	ENSG00000141744.3	17	37824234	Integrative Approach
31672989	SS	17q12	Locus_199	rs9303277	17	37976469	GSDMA	ENSG00000167914.6	17	38119226	Integrative Approach
31672989	SS	17q12	Locus_199	rs9303277	17	37976469	PSMD3	ENSG00000108344.10	17	38137050	Integrative Approach
29976976	T1D	17q12	Locus_199	rs12150079	17	38025417	GSDMB	ENSG00000073605.14	17	38076107	eQTL-GWAS Integration
29976976	T1D	17q12	Locus_199	rs12150079	17	38025417	ORMDL3	ENSG00000172057.5	17	38083854	eQTL-GWAS Integration
30572963	T1D	17q12	Locus_199	rs12150079	17	38025417	ORMDL3	ENSG00000172057.5	17	38083854	Integrative Approach
22403184	T1D	17q12	Locus_199	rs12150079	17	38025417	SMARCE1	ENSG00000073584.14	17	38804760	eQTL-GWAS Integration
29976976	T1D	17q12	Locus_199	rs12150079	17	38025417	SMARCE1	ENSG00000073584.14	17	38804760	eQTL-GWAS Integration
29976976	CD	17q12	Locus_199	rs3603875	17	38035370	GSDMB	ENSG00000073605.14	17	38076107	eQTL-GWAS Integration
31024628	CD	17q12	Locus_199	rs3603875	17	38035370	GSDMB	ENSG00000073605.14	17	38076107	eQTL-GWAS Integration
29976976	CD	17q12	Locus_199	rs3603875	17	38035370	ORMDL3	ENSG00000172057.5	17	38083854	eQTL-GWAS Integration
31024628	CD	17q12	Locus_199	rs3603875	17	38035370	ORMDL3	ENSG00000172057.5	17	38083854	eQTL-GWAS Integration
31024628	CD	17q12	Locus_199	rs3603875	17	38035370	STARD3	ENSG00000131748.11	17	37793318	eQTL-GWAS Integration
31024628	CD	17q12	Locus_199	rs3603875	17	38035370	PGAP3	ENSG00000161395.8	17	37853050	eQTL-GWAS Integration
31024628	CD	17q12	Locus_199	rs3603875	17	38035370	ZPBP2	ENSG00000186075.8	17	38024417	eQTL-GWAS Integration
31024628	CD	17q12	Locus_199	rs3603875	17	38035370	GSDMA	ENSG00000167914.6	17	38119226	eQTL-GWAS Integration
31024628	CD	17q12	Locus_199	rs3603875	17	38035370	MED24	ENSG00000008838.13	17	38217468	eQTL-GWAS Integration
24390342	RA	17q12	Locus_199	rs12936409	17	38043649	GSDMB	ENSG00000073605.14	17	38076107	Integrative Approach
24390342	RA	17q12	Locus_199	rs12936409	17	38043649	IKZF3	ENSG00000161405.12	17	38020441	Integrative Approach
24390342	RA	17q12	Locus_199	rs12936409	17	38043649	ORMDL3	ENSG00000172057.5	17	38083854	Integrative Approach
30572963	RA	17q12	Locus_199	rs12936409	17	38043649	ORMDL3	ENSG00000172057.5	17	38083854	Integrative Approach
24390342	RA	17q12	Locus_199	rs12936409	17	38043649	STARD3	ENSG00000131748.11	17	37793318	Integrative Approach
24390342	RA	17q12	Locus_199	rs12936409	17	38043649	ZPBP2	ENSG00000186075.8	17	38024417	Integrative Approach
24390342	RA	17q12	Locus_199	rs12936409	17	38043649	FBXL20	ENSG00000108306.7	17	37558776	Integrative Approach
24390342	RA	17q12	Locus_199	rs12936409	17	38043649	MED1	ENSG00000125686.7	17	37607539	Integrative Approach
24390342	RA	17q12	Locus_199	rs12936409	17	38043649	CSF3	ENSG00000108342.8	17	38171614	Integrative Approach
25152042	IBD	17q21.2	Locus_200	rs3883338	17	40508541	STAT3	ENSG00000168610.10	17	40540586	Network Analysis
28892060	IBD	17q21.2	Locus_200	rs3883338	17	40508541	STAT5A	ENSG00000126561.12	17	40439565	Network Analysis
31024628	CD	17q21.2	Locus_200	rs17885629	17	40525098	STAT5B	ENSG00000173757.5	17	40428725	eQTL-GWAS Integration
27278126	MS	17q21.2	Locus_200	rs4796791	17	40530763	STAT3	ENSG00000168610.10	17	40540586	Integrative Approach
27278126	MS	17q21.2	Locus_200	rs4796791	17	40530763	STAT5A	ENSG00000126561.12	17	40439565	Integrative Approach
27489002	UC	17q21.2	Locus_200	rs11651246	17	40759937	STAT5B	ENSG00000173757.5	17	40428725	Network Analysis
27489002	UC	17q21.2	Locus_200	rs11651246	17	40759937	STAT5A	ENSG00000126561.12	17	40439565	Network Analysis
27278126	MS	17q23.1	Locus_201	rs8070345	17	57816757	RNFT1	ENSG00000189050.10	17	58042122	Integrative Approach
27278126	MS	17q23.1	Locus_201	rs8070345	17	57816757	RPS6KB1	ENSG00000108443.9	17	57970447	Integrative Approach
27278126	MS	17q23.1	Locus_201	rs8070345	17	57816757	TUBD1	ENSG00000108423.10	17	57970304	Integrative Approach
27278126	MS	17q23.1	Locus_201	rs8070345	17	57816757	VMP1	ENSG00000062716.6	17	57784553	Integrative Approach
31024628	CD	17q23.1	Locus_201	rs1292053	17	57963537	MIR21	ENSG00000199004.1	17	57918627	eQTL-GWAS Integration
31024628	CD	17q23.1	Locus_201	rs1292053	17	57963537	RPS6KB1	ENSG00000108443.9	17	57970447	eQTL-GWAS Integration
31024628	CD	17q23.1	Locus_201	rs1292053	17	57963537	VMP1	ENSG00000062716.6	17	57784553	eQTL-GWAS Integration
31672989	SS	17q25.1	Locus_202	rs1005714	17	73224639	ARMC7	ENSG00000125449.2	17	73106047	Integrative Approach
31672989	SS	17q25.1	Locus_202	rs1005714	17	73224639	GGA3	ENSG00000125447.12	17	73258444	Integrative Approach
31672989	SS	17q25.1	Locus_202	rs1005714	17	73224639	MRPS7	ENSG00000125445.6	17	73257755	Integrative Approach
31672989	SS	17q25.1	Locus_202	rs1005714	17	73224639	NT5C	ENSG00000125458.2	17	73127890	Integrative Approach
31672989	SS	17q25.1	Locus_202	rs1005714	17	73224639	NUP85	ENSG00000125450.6	17	73201754	Integrative Approach
31672989	SS	17q25.1	Locus_202	rs1005714	17	73224639	SLC16A5	ENSG00000170190.11	17	73083822	Integrative Approach
19336676	T1D	18p11.21	Locus_203	rs1893217	18	12809340	PTPN2	ENSG00000175354.14	18	12929642	Functional Experiment
21984578	T1D	18p11.21	Locus_203	rs1893217	18	12809340	PTPN2	ENSG00000175354.14	18	12929642	Functional Experiment
30572963	T1D	18p11.21	Locus_203	rs1893217	18	12809340	PTPN2	ENSG00000175354.14	18	12929642	Integrative Approach
24390342	RA	18p11.21	Locus_203	rs8083786	18	12881361	PTPN2	ENSG00000175354.14	18	12929642	Integrative Approach
27489002	UC	18p11.21	Locus_203	rs8096327	18	12887750	PTPN2	ENSG00000175354.14	18	12929642	Network Analysis
22403184	T1D	18q22.2	Locus_204	rs763361	18	67531642	CD226	ENSG00000150637.4	18	67629039	eQTL-GWAS Integration
24390342	RA	18q22.2	Locus_204	rs2469434	18	67544046	CD226	ENSG00000150637.4	18	67629039	Integrative Approach
31024628	CD	19p13.3	Locus_205	rs4807570	19	1123652	SBNO2	ENSG00000064932.11	19	1174282	eQTL-GWAS Integration
31024628	CD	19p13.3	Locus_205	rs4807570	19	1123652	POLR2E	ENSG00000099817.7	19	1095598	eQTL-GWAS Integration
27278126	MS	19p13.3	Locus_206	rs1077667	19	6668972	C3	ENSG00000125730.12	19	6730573	Integrative Approach
22955828	MS	19p13.3	Locus_206	rs1077667	19	6668972	GTF2F1	ENSG00000125651.9	19	6393992	Integrative Approach
27278126	MS	19p13.3	Locus_206	rs1077667	19	6668972	TNFSF14	ENSG00000125735.6	19	6670599	Integrative Approach
31321514	MS	19p13.3	Locus_206	rs1077667	19	6668972	TNFSF14	ENSG00000125735.6	19	6670599	Integrative Approach
24390342	RA	19p13.2	Locus_207	rs34536443	19	10463118	ICAM1	ENSG00000090339.4	19	10381511	Integrative Approach
24390342	RA	19p13.2	Locus_207	rs34536443	19	10463118	ICAM3	ENSG00000076662.5	19	10450499	Integrative Approach
23143596	RA	19p13.2	Locus_207	rs34536443	19	10463118	TYK2	ENSG00000105397.9	19	10491352	pLOF/Missense damaging
24390342	RA	19p13.2	Locus_207	rs34536443	19	10463118	TYK2	ENSG00000105397.9	19	10491352	Integrative Approach
24390342	RA	19p13.2	Locus_207	rs34536443	19	10463118	TYK2	ENSG00000105397.9	19	10491352	pLOF/Missense damaging
25363779	PSO	19p13.2	Locus_207	rs34536443	19	10463118	TYK2	ENSG00000105397.9	19	10491352	pLOF/Missense damaging
25849893	RA	19p13.2	Locus_207	rs34536443	19	10463118	TYK2	ENSG00000105397.9	19	10491352	pLOF/Missense damaging
28658209	CD	19p13.2	Locus_207	rs34536443	19	10463118	TYK2	ENSG00000105397.9	19	10491352	pLOF/Missense damaging
30572963	RA	19p13.2	Locus_207	rs34536443	19	10463118	TYK2	ENSG00000105397.9	19	10491352	Integrative Approach
31118190	RA	19p13.2	Locus_207	rs34536443	19	10463118	TYK2	ENSG00000105397.9	19	10491352	Gene-based Association
31024628	CD	19p13.2	Locus_207	rs34536443	19	10463118	ICAM1	ENSG00000090339.4	19	10381511	eQTL-GWAS Integration
31024628	CD	19p13.2	Locus_207	rs34536443	19	10463118	ICAM3	ENSG00000076662.5	19	10450499	eQTL-GWAS Integration
29976976	CD	19p13.2	Locus_207	rs34536443	19	10463118	ICAM5	ENSG00000105376.4	19	10400657	eQTL-GWAS Integration
31024628	CD	19p13.2	Locus_207	rs34536443	19	10463118	ICAM5	ENSG00000105376.4	19	10400657	eQTL-GWAS Integration
31024628	CD	19p13.2	Locus_207	rs34536443	19	10463118	KRI1	ENSG00000129347.15	19	10676713	eQTL-GWAS Integration
22403184	T1D	19p13.2	Locus_207	rs2304256	19	10475652	ICAM3	ENSG00000076662.5	19	10450499	eQTL-GWAS Integration
22403184	T1D	19p13.2	Locus_207	rs2304256	19	10475652	ICAM4	ENSG00000105371.8	19	10397643	eQTL-GWAS Integration
25363779	T1D	19p13.2	Locus_207	rs2304256	19	10475652	TYK2	ENSG00000105397.9	19	10491352	pLOF/Missense damaging
30572963	T1D	19p13.2	Locus_207	rs2304256	19	10475652	TYK2	ENSG00000105397.9	19	10491352	Integrative Approach
29059182	SLE	19p13.2	Locus_207	rs34725611	19	10477067	TYK2	ENSG00000105397.9	19	10491352	eQTL-GWAS Integration
29059182	SLE	19p13.2	Locus_207	rs34725611	19	10477067	ATG4D	ENSG00000130734.5	19	10654571	eQTL-GWAS Integration
28067908	IBD	19p13.2	Locus_207	rs60542850	19	10488360	ICAM1	ENSG00000090339.4	19	10381511	eQTL-GWAS Integration
27278126	MS	19p13.2	Locus_207	rs2288904	19	10742170	KEAP1	ENSG00000079999.9	19	10614417	Integrative Approach
27278126	MS	19p13.2	Locus_207	rs2288904	19	10742170	S1PR5	ENSG00000180739.12	19	10628607	Integrative Approach
31321514	MS	19p13.2	Locus_207	rs2288904	19	10742170	SLC44A2	ENSG00000129353.10	19	10713133	Integrative Approach
31672989	SS	19p13.11	Locus_208	rs2305743	19	18193191	IL12RB1	ENSG00000096996.11	19	18209754	Integrative Approach
31672989	SS	19p13.11	Locus_208	rs2305743	19	18193191	IQCN	ENSG00000130518.12	19	18385319	Integrative Approach
27278126	MS	19p13.11	Locus_208	rs11554159	19	18285944	IL12RB1	ENSG00000096996.11	19	18209754	Integrative Approach
27278126	MS	19p13.11	Locus_208	rs11554159	19	18285944	MAST3	ENSG00000099308.6	19	18208603	Integrative Approach
27278126	MS	19p13.11	Locus_208	rs11554159	19	18285944	IFI30	ENSG00000216490.3	19	18283972	Integrative Approach
27278126	MS	19p13.11	Locus_208	rs11554159	19	18285944	IQCN	ENSG00000130518.12	19	18385319	Integrative Approach
27278126	MS	19p13.11	Locus_208	rs11554159	19	18285944	JUND	ENSG00000130522.4	19	18392432	Integrative Approach
31321514	MS	19p13.11	Locus_208	rs11554159	19	18285944	JUND	ENSG00000130522.4	19	18392432	Integrative Approach
27278126	MS	19p13.11	Locus_208	rs11554159	19	18285944	LSM4	ENSG00000130520.6	19	18434084	Integrative Approach
27278126	MS	19p13.11	Locus_208	rs11554159	19	18285944	MIR3188	ENSG00000267959.3	19	18392887	Integrative Approach
27278126	MS	19p13.11	Locus_208	rs11554159	19	18285944	MPV17L2	ENSG00000254858.5	19	18303992	Integrative Approach
31321514	MS	19p13.11	Locus_208	rs11554159	19	18285944	MPV17L2	ENSG00000254858.5	19	18303992	Integrative Approach
27278126	MS	19p13.11	Locus_208	rs11554159	19	18285944	PDE4C	ENSG00000105650.17	19	18366229	Integrative Approach
27278126	MS	19p13.11	Locus_208	rs11554159	19	18285944	RAB3A	ENSG00000105649.5	19	18314884	Integrative Approach
31024628	CD	19q13.11	Locus_209	rs736289	19	33757062	LSM14A	ENSG00000257103.4	19	34663409	eQTL-GWAS Integration
31024628	CD	19q13.32	Locus_210	rs4802307	19	46849806	EML2	ENSG00000125746.10	19	46148887	eQTL-GWAS Integration
22403184	T1D	19q13.32	Locus_211	rs402072	19	47219122	FKRP	ENSG00000181027.6	19	47249303	eQTL-GWAS Integration
22403184	T1D	19q13.32	Locus_211	rs402072	19	47219122	PRKD2	ENSG00000105287.8	19	47220384	eQTL-GWAS Integration
29976976	T1D	19q13.32	Locus_211	rs402072	19	47219122	PRKD2	ENSG00000105287.8	19	47220384	eQTL-GWAS Integration
31024628	CD	19q13.33	Locus_212	rs601338	19	49206674	FUT2	ENSG00000176920.10	19	49199228	eQTL-GWAS Integration
31024628	CD	19q13.33	Locus_212	rs601338	19	49206674	IZUMO1	ENSG00000182264.4	19	49250166	eQTL-GWAS Integration
29976976	CD	19q13.33	Locus_212	rs601338	19	49206674	NTN5	ENSG00000142233.7	19	49176338	eQTL-GWAS Integration
31024628	CD	19q13.33	Locus_212	rs601338	19	49206674	NTN5	ENSG00000142233.7	19	49176338	eQTL-GWAS Integration
27489002	UC	19q13.42	Locus_213	rs17771967	19	55380214	KIR3DL2	ENSG00000240403.1	19	55361898	Network Analysis
28892060	IBD	19q13.42	Locus_213	rs3816051	19	55385604	LILRB4	ENSG00000186818.8	19	55155340	Network Analysis
28892060	IBD	20q11.21	Locus_214	rs6121352	20	30715697	HCK	ENSG00000101336.8	20	30639991	Network Analysis
22955828	UC	20q13.12	Locus_215	rs6017342	20	43065028	WISP2	ENSG00000064205.6	20	43343485	Integrative Approach
24390342	RA	20q13.12	Locus_216	rs6032662	20	44734310	CD40	ENSG00000101017.9	20	44746911	Integrative Approach
25152042	IBD	20q13.12	Locus_216	rs6074022	20	44740196	CD40	ENSG00000101017.9	20	44746911	Network Analysis
27278126	MS	20q13.12	Locus_216	rs6074022	20	44740196	CD40	ENSG00000101017.9	20	44746911	Integrative Approach
27278126	MS	20q13.12	Locus_216	rs6074022	20	44740196	NCOA5	ENSG00000124160.7	20	44718591	Integrative Approach
27278126	MS	20q13.12	Locus_216	rs6074022	20	44740196	SLC12A5	ENSG00000124140.8	20	44650356	Integrative Approach
30013183	JIA	20q13.12	Locus_216	rs4239702	20	44749251	CD40	ENSG00000101017.9	20	44746911	Functional Experiment
22955828	MS	20q13.2	Locus_217	rs2248359	20	52791518	CYP24A1	ENSG00000019186.5	20	52790512	Integrative Approach
27278126	MS	20q13.2	Locus_217	rs2248359	20	52791518	CYP24A1	ENSG00000019186.5	20	52790512	Integrative Approach
27278126	MS	20q13.2	Locus_217	rs2248359	20	52791518	PFDN4	ENSG00000101132.5	20	52824386	Integrative Approach
31024628	CD	20q13.33	Locus_218	rs6062496	20	62329099	ARFRP1	ENSG00000101246.15	20	62339377	eQTL-GWAS Integration
31024628	CD	20q13.33	Locus_218	rs6062496	20	62329099	GMEB2	ENSG00000101216.6	20	62258394	eQTL-GWAS Integration
31024628	CD	20q13.33	Locus_218	rs6062496	20	62329099	HELZ2	ENSG00000130589.12	20	62205592	eQTL-GWAS Integration
29976976	CD	20q13.33	Locus_218	rs6062496	20	62329099	LIME1	ENSG00000203896.5	20	62366815	eQTL-GWAS Integration
31024628	CD	20q13.33	Locus_218	rs6062496	20	62329099	LIME1	ENSG00000203896.5	20	62366815	eQTL-GWAS Integration
29976976	CD	20q13.33	Locus_218	rs6062496	20	62329099	RTEL1	ENSG00000258366.3	20	62289163	eQTL-GWAS Integration
29976976	CD	20q13.33	Locus_218	rs6062496	20	62329099	STMN3	ENSG00000197457.5	20	62284780	eQTL-GWAS Integration
31024628	CD	20q13.33	Locus_218	rs6062496	20	62329099	STMN3	ENSG00000197457.5	20	62284780	eQTL-GWAS Integration
23965943	CD	20q13.33	Locus_218	rs6062496	20	62329099	TNFRSF6B	ENSG00000243509.4	20	62328021	Functional Experiment
23965943	IBD	20q13.33	Locus_218	rs6062496	20	62329099	TNFRSF6B	ENSG00000243509.4	20	62328021	Gene-based Association
23965943	CD	20q13.33	Locus_218	rs6062496	20	62329099	TNFRSF6B	ENSG00000243509.4	20	62328021	pLOF/Missense damaging
23965943	UC	20q13.33	Locus_218	rs6062496	20	62329099	TNFRSF6B	ENSG00000243509.4	20	62328021	pLOF/Missense damaging
24390342	RA	21q22.11	Locus_220	rs73194058	21	34764288	IFNGR2	ENSG00000159128.10	21	34775202	Integrative Approach
25152042	IBD	21q22.11	Locus_220	rs2284553	21	34776695	IFNGR2	ENSG00000159128.10	21	34775202	Network Analysis
22955828	IBD	21q22.2	Locus_223	rs9977672	21	40463283	LCA5L	ENSG00000157578.9	21	40817731	Integrative Approach
29976976	CD	21q22.2	Locus_223	rs2836878	21	40465534	ETS2	ENSG00000157557.7	21	40177231	eQTL-GWAS Integration
31024628	CD	21q22.2	Locus_223	rs2836878	21	40465534	ETS2	ENSG00000157557.7	21	40177231	eQTL-GWAS Integration
22955828	UC	21q22.2	Locus_223	rs2836881	21	40466299	LCA5L	ENSG00000157578.9	21	40817731	Integrative Approach
24390342	RA	21q22.3	Locus_224	rs1893592	21	43855067	UBASH3A	ENSG00000160185.9	21	43824008	Integrative Approach
30572963	T1D	21q22.3	Locus_224	rs1893592	21	43855067	UBASH3A	ENSG00000160185.9	21	43824008	Integrative Approach
30910956	T1D	21q22.3	Locus_224	rs1893592	21	43855067	UBASH3A	ENSG00000160185.9	21	43824008	Functional Experiment
22955828	CD	21q22.3	Locus_225	rs8127691	21	45614860	TRAPPC10	ENSG00000160218.8	21	45432200	Integrative Approach
24196873	CD	21q22.3	Locus_225	rs8127691	21	45614860	ICOSLG	ENSG00000160223.12	21	45660849	Functional Experiment
31024628	CD	21q22.3	Locus_225	rs8127691	21	45614860	ICOSLG	ENSG00000160223.12	21	45660849	eQTL-GWAS Integration
24390342	RA	21q22.3	Locus_225	rs2075876	21	45709153	ICOSLG	ENSG00000160223.12	21	45660849	Integrative Approach
24390342	RA	21q22.3	Locus_225	rs2075876	21	45709153	AIRE	ENSG00000160224.12	21	45705721	Integrative Approach
29059182	SLE	22q11.21	Locus_226	rs131654	22	21917190	CCDC116	ENSG00000161180.6	22	21987005	eQTL-GWAS Integration
25640675	SLE	22q11.21	Locus_226	rs131654	22	21917190	UBE2L3	ENSG00000185651.10	22	21903736	Functional Experiment
29059182	SLE	22q11.21	Locus_226	rs131654	22	21917190	UBE2L3	ENSG00000185651.10	22	21903736	eQTL-GWAS Integration
31670388	SLE	22q11.21	Locus_226	rs131654	22	21917190	UBE2L3	ENSG00000185651.10	22	21903736	Integrative Approach
29976976	CD	22q11.21	Locus_226	rs2283789	22	21944478	CCDC116	ENSG00000161180.6	22	21987005	eQTL-GWAS Integration
31024628	CD	22q11.21	Locus_226	rs2283789	22	21944478	CCDC116	ENSG00000161180.6	22	21987005	eQTL-GWAS Integration
31024628	CD	22q11.21	Locus_226	rs2283789	22	21944478	UBE2L3	ENSG00000185651.10	22	21903736	eQTL-GWAS Integration
29976976	T1D	22q12.2	Locus_227	rs1548389	22	30573552	UQCR10	ENSG00000184076.10	22	30163358	eQTL-GWAS Integration
31024628	CD	22q12.2	Locus_227	rs713875	22	30592487	MTMR3	ENSG00000100330.11	22	30279144	eQTL-GWAS Integration
31024628	CD	22q12.3	Locus_228	rs4821544	22	37258503	NCF4	ENSG00000100365.10	22	37257030	eQTL-GWAS Integration
27278126	MS	22q12.3	Locus_228	rs760517	22	37258986	NCF4	ENSG00000100365.10	22	37257030	Integrative Approach
24390342	RA	22q12.3	Locus_228	rs3218251	22	37545505	IL2RB	ENSG00000100385.9	22	37571094	Integrative Approach
31024628	CD	22q13.1	Locus_229	rs5757584	22	39662550	PDGFB	ENSG00000100311.12	22	39640756	eQTL-GWAS Integration
27019110	RA	22q13.1	Locus_229	rs909685	22	39747671	SYNGR1	ENSG00000100321.10	22	39745930	eQTL-GWAS Integration
24390342	RA	Xq28	Locus_230	rs13397	X	153248248	IRAK1	ENSG00000184216.7	X	153285431	Integrative Approach

## Sheet: Table S9
Table S9. Causal gene confidence scores based on integration of gene prioritization results of each autoimmune disease separately. Genes with positive confidence scores represent candidate causal genes.
Disease	Cytoband	LocusNumber	GWASLeadVariant	GWASLeadVariantChr	GWASLeadVariantPos	Ensembl_ID	GeneSymbol	Weighted Total Evidence Score (Eg)	Confidence Score (CS)
RA	19p13.2	Locus_207	rs34536443	19	10463118	ENSG00000105397.9	TYK2	2.66	2
T1D	2q24.2	Locus_44	rs1990760	2	163124051	ENSG00000115267.5	IFIH1	1.66	1.66
RA	3p14.3	Locus_65	rs35677470	3	58183636	ENSG00000163687.9	DNASE1L3	1.66	1.66
UC	9q34.3	Locus_133	rs10781499	9	139266405	ENSG00000187796.9	CARD9	1.66	1.66
IBD	9q34.3	Locus_133	rs3812565	9	139272502	ENSG00000187796.9	CARD9	1.66	1.66
RA	11q12.2	Locus_150	rs595158	11	60909581	ENSG00000110448.6	CD5	1.66	1.66
IBD	16q23.3	Locus_193	rs1143687	16	81922813	ENSG00000197943.5	PLCG2	1.66	1.66
T1D	1p13.2	Locus_15	rs2476601	1	114377568	ENSG00000134242.11	PTPN22	1.32	1.32
MS	1q31.2	Locus_28	rs1323292	1	192541021	ENSG00000090104.7	RGS1	1.32	1.32
T1D	2q11.2	Locus_41	rs13415583	2	100764087	ENSG00000144218.14	AFF3	1.32	1.32
CD	2q37.1	Locus_55	rs6752107	2	234161448	ENSG00000085978.17	ATG16L1	1.32	1.32
RA	6q15	Locus_104	rs72928038	6	90976768	ENSG00000112182.10	BACH2	1.32	1.32
RA	6q27	Locus_114	rs3093024	6	167532793	ENSG00000112486.10	CCR6	1.32	1.32
T1D	15q14	Locus_181	rs72727394	15	38847022	ENSG00000172575.7	RASGRP1	1.32	1.32
T1D	15q25.1	Locus_185	rs34593439	15	79234957	ENSG00000103811.11	CTSH	1.32	1.32
T1D	18p11.21	Locus_203	rs1893217	18	12809340	ENSG00000175354.14	PTPN2	1.32	1.32
T1D	21q22.3	Locus_224	rs1893592	21	43855067	ENSG00000160185.9	UBASH3A	1.32	1.32
SLE	22q11.21	Locus_226	rs131654	22	21917190	ENSG00000185651.10	UBE2L3	1.98	1.32
IBD	1p31.3	Locus_10	rs11465804	1	67702526	ENSG00000162594.10	IL23R	1	1
CD	1q23.2	Locus_21	rs34687326	1	159799910	ENSG00000158714.6	SLAMF8	1	1
JIA	2q22.1	Locus_43	rs953387	2	136907170	ENSG00000121966.6	CXCR4	1	1
UC	2q24.2	Locus_44	rs35667974	2	163124637	ENSG00000115267.5	IFIH1	1	1
PSA	6q21	Locus_106	rs33980500	6	111913262	ENSG00000056972.14	TRAF3IP2	1	1
PSO	6q21	Locus_106	rs33980500	6	111913262	ENSG00000056972.14	TRAF3IP2	1	1
UC	11q23.2	Locus_158	rs200349593	11	114397163	ENSG00000095110.3	NXPE1	1	1
SLE	16p11.2	Locus_189	rs11860650	16	31326706	ENSG00000169896.12	ITGAM	1	1
PSO	19p13.2	Locus_207	rs34536443	19	10463118	ENSG00000105397.9	TYK2	1	1
IBD	20q13.33	Locus_218	rs6062496	20	62329099	ENSG00000243509.4	TNFRSF6B	1	1
UC	20q13.33	Locus_218	rs6062496	20	62329099	ENSG00000243509.4	TNFRSF6B	1	1
CD	1p31.3	Locus_10	rs41313262	1	67705900	ENSG00000162594.10	IL23R	1.66	1
UC	1p31.3	Locus_10	rs11209026	1	67705958	ENSG00000162594.10	IL23R	1.66	1
IBD	2q12.1	Locus_42	rs13001325	2	102939036	ENSG00000115607.5	IL18RAP	1.66	1
CD	3p21.31	Locus_63	rs149010539	3	49686084	ENSG00000173531.11	MST1	1.66	1
MS	12q14.1	Locus_166	rs2069502	12	58144665	ENSG00000123297.12	TSFM	1.66	1
CD	16q12.1	Locus_190	rs5743293	16	50763779	ENSG00000167207.7	NOD2	1.66	1
T1D	19p13.2	Locus_207	rs2304256	19	10475652	ENSG00000105397.9	TYK2	1.66	1
CD	20q13.33	Locus_218	rs6062496	20	62329099	ENSG00000243509.4	TNFRSF6B	1.66	1
RA	1p36.23	Locus_3	rs227163	1	7961206	ENSG00000049249.4	TNFRSF9	0.66	0.66
RA	1p36.13	Locus_4	rs2240336	1	17674402	ENSG00000159339.9	PADI4	0.66	0.66
IBD	1p36.11	Locus_6	rs7552167	1	24518643	ENSG00000142677.3	IL22RA1	0.66	0.66
CD	1p31.3	Locus_9	rs631106	1	62901807	ENSG00000116641.11	DOCK7	0.66	0.66
SS	1p31.3	Locus_10	rs3790567	1	67822377	ENSG00000081985.6	IL12RB2	0.66	0.66
SLE	1p13.2	Locus_15	rs2476601	1	114377568	ENSG00000116793.11	PHTF1	0.66	0.66
RA	1p13.2	Locus_15	rs2476601	1	114377568	ENSG00000134242.11	PTPN22	0.66	0.66
MS	1p13.1	Locus_16	rs1335532	1	117100957	ENSG00000116815.11	CD58	1.32	0.66
RA	1p13.1	Locus_16	rs798000	1	117280696	ENSG00000116824.4	CD2	0.66	0.66
IBD	1q21.3	Locus_17	rs4845604	1	151801680	ENSG00000163154.5	TNFAIP8L2	0.66	0.66
IBD	1q21.3	Locus_18	rs4129267	1	154426264	ENSG00000160712.8	IL6R	0.66	0.66
RA	1q21.3	Locus_18	rs2228145	1	154426970	ENSG00000160712.8	IL6R	0.66	0.66
RA	1q23.1	Locus_20	rs2317230	1	157674997	ENSG00000160856.16	FCRL3	1.32	0.66
IBD	1q23.2	Locus_21	rs34687326	1	159799910	ENSG00000158714.6	SLAMF8	0.66	0.66
CD	1q23.3	Locus_22	rs114802258	1	160831855	ENSG00000122223.8	CD244	0.66	0.66
RA	1q23.3	Locus_22	rs114802258	1	160831855	ENSG00000122224.13	LY9	0.66	0.66
CD	1q23.3	Locus_23	rs10800309	1	161472158	ENSG00000225217.1	HSPA7	0.66	0.66
SLE	1q23.3	Locus_23	rs6671847	1	161478810	ENSG00000186517.9	ARHGAP30	0.66	0.66
IBD	1q23.3	Locus_23	rs1801274	1	161479745	ENSG00000143226.9	FCGR2A	1.32	0.66
UC	1q23.3	Locus_23	rs1801274	1	161479745	ENSG00000158864.8	NDUFS2	0.66	0.66
SS	1q24.2	Locus_24	rs2056626	1	167420425	ENSG00000198821.6	CD247	0.66	0.66
SLE	1q24.3	Locus_25	rs12068671	1	172681031	ENSG00000117560.6	FASLG	0.66	0.66
PSO	1q31.3-q32.1	Locus_30	rs66602294	1	198435409	ENSG00000081237.14	PTPRC	0.66	0.66
IBD	1q31.3-q32.1	Locus_30	rs35320232	1	198618104	ENSG00000081237.14	PTPRC	0.66	0.66
RA	1q31.3-q32.1	Locus_30	rs2014863	1	198809601	ENSG00000081237.14	PTPRC	0.66	0.66
CD	1q32.1	Locus_32	rs3024505	1	206939904	ENSG00000136634.5	IL10	0.66	0.66
IBD	1q32.1	Locus_32	rs3024493	1	206943968	ENSG00000136653.15	RASSF5	0.66	0.66
BD	1q32.1	Locus_32	rs1800871	1	206946634	ENSG00000123836.10	PFKFB2	0.66	0.66
SLE	1q42.3	Locus_33	rs9782955	1	236039877	ENSG00000143669.9	LYST	0.66	0.66
CD	2p23.3	Locus_35	rs780094	2	27741237	ENSG00000158019.16	BRE	0.66	0.66
MS	2p21	Locus_36	rs2163226	2	43361256	ENSG00000152518.5	ZFP36L2	0.66	0.66
RA	2p16.1	Locus_37	rs34695944	2	61124850	ENSG00000162924.9	REL	0.66	0.66
CD	2p16.1	Locus_37	rs7608697	2	61204641	ENSG00000162927.9	PUS10	0.66	0.66
MS	2p14	Locus_40	rs7595037	2	68647095	ENSG00000115956.9	PLEK	0.66	0.66
RA	2q11.2	Locus_41	rs10209110	2	100672692	ENSG00000144218.14	AFF3	0.66	0.66
CD	2q12.1	Locus_42	rs2058660	2	103054449	ENSG00000115607.5	IL18RAP	0.66	0.66
PSO	2q24.2	Locus_44	rs17716942	2	163260691	ENSG00000237750.2	AC007740.1	0.66	0.66
IBD	2q31.3	Locus_45	rs6740847	2	182308352	ENSG00000115232.9	ITGA4	0.66	0.66
SLE	2q32.3	Locus_46	rs3821236	2	191902758	ENSG00000115419.8	GLS	0.66	0.66
UC	2q32.3	Locus_46	rs1517352	2	191931464	ENSG00000138378.13	STAT4	0.66	0.66
JIA	2q32.3	Locus_46	rs7574865	2	191964633	ENSG00000138378.13	STAT4	0.66	0.66
CD	2q32.3	Locus_46	rs12463658	2	191965344	ENSG00000138378.13	STAT4	0.66	0.66
RA	2q33.1	Locus_49	rs6715284	2	202154397	ENSG00000064012.17	CASP8	1.32	0.66
T1D	2q33.2	Locus_50	rs3087243	2	204738919	ENSG00000163599.10	CTLA4	0.66	0.66
SLE	2q34	Locus_51	rs10048743	2	213890232	ENSG00000030419.12	IKZF2	0.66	0.66
UC	2q35	Locus_52	rs11676348	2	219010146	ENSG00000158428.3	C2orf62	0.66	0.66
IBD	2q35	Locus_52	rs62183956	2	219046122	ENSG00000163464.7	CXCR1	0.66	0.66
IBD	2q36.3	Locus_53	rs4973341	2	228660362	ENSG00000115009.7	CCL20	0.66	0.66
IBD	2q37.1	Locus_55	rs3828309	2	234180410	ENSG00000168918.9	INPP5D	0.66	0.66
UC	2q37.1	Locus_56	rs1500476	2	234686485	ENSG00000077044.5	DGKD	0.66	0.66
CD	3p22.1	Locus_61	rs3732379	3	39307256	ENSG00000168028.9	RPSA	0.66	0.66
IBD	3p21.31	Locus_63	rs3197999	3	49721532	ENSG00000164062.8	APEH	0.66	0.66
CD	3p21.1	Locus_64	rs2581828	3	53133149	ENSG00000163933.5	RFT1	0.66	0.66
PSO	3q12.3	Locus_66	rs1707602	3	101647309	ENSG00000144802.7	NFKBIZ	0.66	0.66
MS	3q12.3	Locus_66	rs771767	3	101748638	ENSG00000144802.7	NFKBIZ	0.66	0.66
MS	3q13.11	Locus_67	rs9657904	3	105586714	ENSG00000114423.14	CBLB	0.66	0.66
RA	3q22.3	Locus_70	rs9826828	3	136402060	ENSG00000174564.8	IL20RB	0.66	0.66
CD	3q23	Locus_71	rs6808936	3	141109321	ENSG00000177311.6	ZBTB38	0.66	0.66
MS	3q25.33	Locus_72	rs1014486	3	159691112	ENSG00000168811.2	IL12A	0.66	0.66
SS	3q25.33	Locus_72	rs589446	3	159733527	ENSG00000168811.2	IL12A	0.66	0.66
T1D	4p15.2	Locus_75	rs10517086	4	26085511	ENSG00000168214.16	RBPJ	0.66	0.66
RA	4p15.2	Locus_75	rs932036	4	26090862	ENSG00000168214.16	RBPJ	0.66	0.66
RA	4p12	Locus_76	rs2664035	4	48220839	ENSG00000135605.8	TEC	0.66	0.66
CD	4p12	Locus_76	rs7438704	4	48363245	ENSG00000074966.6	TXK	0.66	0.66
SLE	4q24	Locus_77	rs13136219	4	102743687	ENSG00000153064.7	BANK1	0.66	0.66
T1D	4q27	Locus_80	rs6827756	4	123184411	ENSG00000109471.4	IL2	0.66	0.66
IBD	4q27	Locus_80	rs62324212	4	123560939	ENSG00000109471.4	IL2	0.66	0.66
CD	4q27	Locus_80	rs62324212	4	123560939	ENSG00000109471.4	IL2	0.66	0.66
RA	6p25.3	Locus_97	rs9378815	6	426155	ENSG00000137265.10	IRF4	0.66	0.66
MS	5p13.1	Locus_83	rs6880778	5	40399096	ENSG00000171522.5	PTGER4	0.66	0.66
CD	5p13.1	Locus_83	rs7711427	5	40414886	ENSG00000171522.5	PTGER4	1.32	0.66
RA	5q11.2	Locus_84	rs71624119	5	55440730	ENSG00000164512.13	ANKRD55	1.32	0.66
CD	5q31.3	Locus_90	rs181826	5	141526057	ENSG00000131507.9	NDFIP1	0.66	0.66
MS	5q31.3	Locus_91	rs33384	5	142609525	ENSG00000145819.11	ARHGAP26	0.66	0.66
CD	5q33.1	Locus_92	rs9637870	5	150227615	ENSG00000237693.4	IRGM	1.32	0.66
RA	5q33.1	Locus_92	rs1422673	5	150438988	ENSG00000145901.10	TNIP1	0.66	0.66
IBD	5q33.3	Locus_93	rs755374	5	158829294	ENSG00000113302.4	IL12B	0.66	0.66
PSO	5q33.3	Locus_93	rs12188300	5	158829527	ENSG00000164330.12	EBF1	0.66	0.66
SLE	5q33.3	Locus_94	rs2431098	5	159887336	ENSG00000170234.8	PWWP2A	0.66	0.66
CD	5q35.2	Locus_95	rs6873255	5	173276890	ENSG00000113742.8	CPEB4	0.66	0.66
IBD	5q35.3	Locus_96	rs56235845	5	176798040	ENSG00000146094.9	DOK3	0.66	0.66
RA	6p23	Locus_98	rs12529514	6	14096658	ENSG00000112149.5	CD83	0.66	0.66
SLE	6p22.1	Locus_101	rs9380069	6	28203300	ENSG00000196812.4	ZSCAN16	0.66	0.66
MS	6p22.1	Locus_101	rs6902687	6	28413491	ENSG00000198704.5	GPX6	0.66	0.66
RA	6p21.1	Locus_103	rs2233434	6	44232920	ENSG00000146232.10	NFKBIE	1.32	0.66
T1D	6q15	Locus_104	rs72928038	6	90976768	ENSG00000112182.10	BACH2	0.66	0.66
CD	6q21	Locus_105	rs4946717	6	106474749	ENSG00000057657.10	PRDM1	0.66	0.66
RA	6q23.3	Locus_111	rs6920220	6	138006504	ENSG00000118503.10	TNFAIP3	0.66	0.66
SS	6q23.3	Locus_111	rs2230926	6	138196066	ENSG00000118503.10	TNFAIP3	0.66	0.66
PSO	6q23.3	Locus_111	rs582757	6	138197824	ENSG00000118503.10	TNFAIP3	0.66	0.66
SLE	6q23.3	Locus_111	rs58721818	6	138243739	ENSG00000118503.10	TNFAIP3	0.66	0.66
IBD	6q24.2	Locus_112	rs12199775	6	143898894	ENSG00000135604.9	STX11	0.66	0.66
IBD	6q25.3	Locus_113	rs212407	6	159470417	ENSG00000164691.12	TAGAP	0.66	0.66
MS	6q25.3	Locus_113	rs212407	6	159470417	ENSG00000164691.12	TAGAP	0.66	0.66
CD	6q25.3	Locus_113	rs212388	6	159490436	ENSG00000216480.2	RP3-393E18.1	0.66	0.66
RA	6q25.3	Locus_113	rs629326	6	159496713	ENSG00000164691.12	TAGAP	0.66	0.66
VIT	6q27	Locus_114	rs2236313	6	167360389	ENSG00000026297.11	RNASET2	0.66	0.66
GD	6q27	Locus_114	rs9355610	6	167383075	ENSG00000026297.11	RNASET2	0.66	0.66
IBD	7p21.1	Locus_115	rs149169037	7	20577298	ENSG00000105855.5	ITGB8	0.66	0.66
IBD	7p15.2	Locus_116	rs3801835	7	26852053	ENSG00000086300.11	SNX10	0.66	0.66
T1D	7p12.1	Locus_120	rs4948088	7	51027194	ENSG00000106078.13	COBL	0.66	0.66
RA	7q21.2	Locus_121	rs4272	7	92236829	ENSG00000105810.5	CDK6	0.66	0.66
SLE	7q32.1	Locus_123	rs4728142	7	128573967	ENSG00000128604.14	IRF5	0.66	0.66
UC	7q32.1	Locus_123	rs4728142	7	128573967	ENSG00000128604.14	IRF5	0.66	0.66
RA	7q32.1	Locus_123	rs3807306	7	128580680	ENSG00000128604.14	IRF5	0.66	0.66
RA	8p23.1	Locus_124	rs4840565	8	11345545	ENSG00000136573.8	BLK	1.32	0.66
CD	8q24.13	Locus_126	rs1551398	8	126540051	ENSG00000173334.3	TRIB1	0.66	0.66
CD	8q24.21	Locus_127	rs34841270	8	129552852	ENSG00000136997.10	MYC	0.66	0.66
IBD	9p24.1	Locus_128	rs10758669	9	4981602	ENSG00000096968.8	JAK2	0.66	0.66
UC	9p24.1	Locus_128	rs10758669	9	4981602	ENSG00000096968.8	JAK2	0.66	0.66
IBD	9p13.3	Locus_130	rs2812378	9	34710260	ENSG00000172724.7	CCL19	0.66	0.66
IBD	9q32	Locus_131	rs201292440	9	117571294	ENSG00000181634.7	TNFSF15	0.66	0.66
CD	9q32	Locus_131	rs4979473	9	117695887	ENSG00000181634.7	TNFSF15	0.66	0.66
RA	9q33.2	Locus_132	rs10739580	9	123695282	ENSG00000056558.6	TRAF1	1.32	0.66
T1D	10p15.1	Locus_134	rs28360490	10	6061479	ENSG00000134460.11	IL2RA	1.32	0.66
IBD	10p15.1	Locus_134	rs12722515	10	6081230	ENSG00000134470.15	IL15RA	0.66	0.66
MS	10p15.1	Locus_134	rs2104286	10	6099045	ENSG00000134460.11	IL2RA	1.32	0.66
RA	10p14	Locus_135	rs2275806	10	8095340	ENSG00000107485.11	GATA3	0.66	0.66
T1D	10p14	Locus_135	rs3802604	10	8102272	ENSG00000107485.11	GATA3	0.66	0.66
SLE	10q11.23	Locus_138	rs7097397	10	50025396	ENSG00000128815.13	WDFY4	0.66	0.66
RA	10q11.23	Locus_138	rs2671692	10	50097819	ENSG00000128815.13	WDFY4	0.66	0.66
CD	10q21.2	Locus_141	rs7915475	10	64381668	ENSG00000181915.3	ADO	0.66	0.66
MS	10q22.3	Locus_143	rs1250550	10	81060317	ENSG00000108175.12	ZMIZ1	0.66	0.66
T1D	10q22.3	Locus_143	rs1250550	10	81060317	ENSG00000108175.12	ZMIZ1	0.66	0.66
RA	10q22.3	Locus_144	rs726288	10	81706973	ENSG00000133661.11	SFTPD	0.66	0.66
CD	10q24.2	Locus_147	rs6584282	10	101286495	ENSG00000107554.11	DNMBP	0.66	0.66
RA	11p12	Locus_149	rs570676	11	36492191	ENSG00000175104.10	TRAF6	0.66	0.66
MS	11q12.2	Locus_150	rs34383631	11	60793330	ENSG00000013725.10	CD6	1.32	0.66
CD	11q12.2	Locus_151	rs102275	11	61557803	ENSG00000134824.9	FADS2	0.66	0.66
MS	11q13.4	Locus_153	rs4944958	11	71168073	ENSG00000172890.7	NADSYN1	0.66	0.66
CD	11q13.4	Locus_154	rs11235667	11	72863697	ENSG00000168010.6	ATG16L2	0.66	0.66
SLE	11q13.4	Locus_154	rs11235667	11	72863697	ENSG00000168010.6	ATG16L2	0.66	0.66
SLE	11q23.3	Locus_159	rs4639966	11	118573519	ENSG00000160703.11	NLRX1	0.66	0.66
RA	11q23.3	Locus_159	rs4938573	11	118741842	ENSG00000160683.4	CXCR5	0.66	0.66
MS	11q24.1	Locus_160	rs6589939	11	122518525	ENSG00000154127.5	UBASH3B	0.66	0.66
CD	11q24.3	Locus_161	rs11221335	11	128385906	ENSG00000134954.10	ETS1	0.66	0.66
RA	11q24.3	Locus_161	rs73013527	11	128496952	ENSG00000134954.10	ETS1	0.66	0.66
MS	12p13.31	Locus_162	rs1800693	12	6440009	ENSG00000067182.3	TNFRSF1A	1.32	0.66
AS	12p13.31	Locus_162	rs1860545	12	6446777	ENSG00000010292.8	NCAPD2	0.66	0.66
CD	12p13.31	Locus_162	rs28999107	12	6493100	ENSG00000111321.6	LTBR	0.66	0.66
IBD	12p13.31	Locus_163	rs12368445	12	9910489	ENSG00000172243.13	CLEC7A	0.66	0.66
CD	12q12	Locus_164	rs7307562	12	40724960	ENSG00000188906.9	LRRK2	0.66	0.66
PSO	12q13.3	Locus_165	rs57137641	12	56741228	ENSG00000139540.7	SLC39A5	0.66	0.66
UC	12q15	Locus_167	rs11614178	12	68508122	ENSG00000111537.4	IFNG	0.66	0.66
T1D	12q24.12	Locus_169	rs3184504	12	111884608	ENSG00000111275.8	ALDH2	0.66	0.66
RA	12q24.13	Locus_170	rs11066188	12	112610714	ENSG00000179295.11	PTPN11	0.66	0.66
IBD	12q24.13	Locus_170	rs11066188	12	112610714	ENSG00000179295.11	PTPN11	0.66	0.66
SLE	13q14.11	Locus_172	rs7329174	13	41558110	ENSG00000120690.9	ELF1	0.66	0.66
CD	13q14.11	Locus_173	rs6561151	13	44484706	ENSG00000151773.8	CCDC122	0.66	0.66
MS	13q14.2	Locus_174	rs9591325	13	50811220	ENSG00000176124.7	DLEU1	0.66	0.66
CD	13q32.3	Locus_175	rs7997823	13	100018856	ENSG00000169508.6	GPR183	0.66	0.66
T1D	13q32.3	Locus_175	rs9585056	13	100081766	ENSG00000169508.6	GPR183	0.66	0.66
RA	14q23.1	Locus_177	rs3783782	14	61940675	ENSG00000027075.9	PRKCH	0.66	0.66
MS	14q24.1	Locus_178	rs4902647	14	69254191	ENSG00000185650.8	ZFP36L1	0.66	0.66
IBD	14q24.3	Locus_179	rs1569328	14	75741751	ENSG00000170345.5	FOS	0.66	0.66
MS	14q31.3	Locus_180	rs74796499	14	88432328	ENSG00000054983.12	GALC	1.32	0.66
IBD	14q31.3	Locus_180	rs10220572	14	88464887	ENSG00000140030.4	GPR65	0.66	0.66
RA	15q14	Locus_181	rs8043085	15	38828140	ENSG00000172575.7	RASGRP1	0.66	0.66
CD	15q14	Locus_181	rs56083426	15	38898759	ENSG00000172575.7	RASGRP1	0.66	0.66
CD	15q22.33	Locus_182	rs17293632	15	67442596	ENSG00000166949.11	SMAD3	0.66	0.66
MS	16p13.13	Locus_186	rs12927355	16	11194771	ENSG00000182108.5	DEXI	1.32	0.66
CD	16p13.13	Locus_186	rs243332	16	11349678	ENSG00000175643.7	RMI2	0.66	0.66
IBD	16p13.13	Locus_186	rs2301127	16	11367477	ENSG00000185338.4	SOCS1	0.66	0.66
IBD	16p11.2	Locus_187	rs28449958	16	28528781	ENSG00000102879.11	CORO1A	0.66	0.66
UC	16p11.2	Locus_188	rs11150589	16	30482494	ENSG00000005844.13	ITGAL	0.66	0.66
SLE	16q21	Locus_191	rs2731783	16	58253460	ENSG00000070770.4	CSNK2A2	0.66	0.66
T1D	16q23.1	Locus_192	rs8056814	16	75252327	ENSG00000050820.12	BCAR1	0.66	0.66
SLE	16q24.1	Locus_194	rs13332649	16	85966683	ENSG00000140968.6	IRF8	0.66	0.66
MS	16q24.1	Locus_194	rs17445836	16	86017663	ENSG00000140968.6	IRF8	0.66	0.66
RA	16q24.1	Locus_194	rs13330176	16	86019087	ENSG00000140968.6	IRF8	0.66	0.66
IBD	17q12	Locus_198	rs9889296	17	32570547	ENSG00000172156.3	CCL11	0.66	0.66
T1D	17q12	Locus_199	rs12150079	17	38025417	ENSG00000172057.5	ORMDL3	1.32	0.66
CD	17q21.2	Locus_200	rs17885629	17	40525098	ENSG00000173757.5	STAT5B	0.66	0.66
RA	18p11.21	Locus_203	rs8083786	18	12881361	ENSG00000175354.14	PTPN2	0.66	0.66
UC	18p11.21	Locus_203	rs8096327	18	12887750	ENSG00000175354.14	PTPN2	0.66	0.66
T1D	18q22.2	Locus_204	rs763361	18	67531642	ENSG00000150637.4	CD226	0.66	0.66
RA	18q22.2	Locus_204	rs2469434	18	67544046	ENSG00000150637.4	CD226	0.66	0.66
IBD	19p13.2	Locus_207	rs60542850	19	10488360	ENSG00000090339.4	ICAM1	0.66	0.66
CD	19q13.11	Locus_209	rs736289	19	33757062	ENSG00000257103.4	LSM14A	0.66	0.66
CD	19q13.32	Locus_210	rs4802307	19	46849806	ENSG00000125746.10	EML2	0.66	0.66
UC	19q13.42	Locus_213	rs17771967	19	55380214	ENSG00000240403.1	KIR3DL2	0.66	0.66
IBD	19q13.42	Locus_213	rs3816051	19	55385604	ENSG00000186818.8	LILRB4	0.66	0.66
IBD	20q11.21	Locus_214	rs6121352	20	30715697	ENSG00000101336.8	HCK	0.66	0.66
UC	20q13.12	Locus_215	rs6017342	20	43065028	ENSG00000064205.6	WISP2	0.66	0.66
RA	20q13.12	Locus_216	rs6032662	20	44734310	ENSG00000101017.9	CD40	0.66	0.66
IBD	20q13.12	Locus_216	rs6074022	20	44740196	ENSG00000101017.9	CD40	0.66	0.66
JIA	20q13.12	Locus_216	rs4239702	20	44749251	ENSG00000101017.9	CD40	0.66	0.66
RA	21q22.11	Locus_220	rs73194058	21	34764288	ENSG00000159128.10	IFNGR2	0.66	0.66
IBD	21q22.11	Locus_220	rs2284553	21	34776695	ENSG00000159128.10	IFNGR2	0.66	0.66
IBD	21q22.2	Locus_223	rs9977672	21	40463283	ENSG00000157578.9	LCA5L	0.66	0.66
CD	21q22.2	Locus_223	rs2836878	21	40465534	ENSG00000157557.7	ETS2	0.66	0.66
UC	21q22.2	Locus_223	rs2836881	21	40466299	ENSG00000157578.9	LCA5L	0.66	0.66
RA	21q22.3	Locus_224	rs1893592	21	43855067	ENSG00000160185.9	UBASH3A	0.66	0.66
CD	21q22.3	Locus_225	rs8127691	21	45614860	ENSG00000160223.12	ICOSLG	1.32	0.66
T1D	22q12.2	Locus_227	rs1548389	22	30573552	ENSG00000184076.10	UQCR10	0.66	0.66
CD	22q12.2	Locus_227	rs713875	22	30592487	ENSG00000100330.11	MTMR3	0.66	0.66
CD	22q12.3	Locus_228	rs4821544	22	37258503	ENSG00000100365.10	NCF4	0.66	0.66
MS	22q12.3	Locus_228	rs760517	22	37258986	ENSG00000100365.10	NCF4	0.66	0.66
RA	22q12.3	Locus_228	rs3218251	22	37545505	ENSG00000100385.9	IL2RB	0.66	0.66
CD	22q13.1	Locus_229	rs5757584	22	39662550	ENSG00000100311.12	PDGFB	0.66	0.66
RA	22q13.1	Locus_229	rs909685	22	39747671	ENSG00000100321.10	SYNGR1	0.66	0.66
RA	Xq28	Locus_230	rs13397	X	153248248	ENSG00000184216.7	IRAK1	0.66	0.66
UC	1p36.13	Locus_5	rs6426833	1	20171860	ENSG00000178828.5	RNF186	1	0.34
RA	3p24.1	Locus_59	rs3806624	3	27764623	ENSG00000163508.8	EOMES	1	0.34
CD	11q12.2	Locus_150	rs11230563	11	60776209	ENSG00000013725.10	CD6	1	0.34
IBD	16q12.1	Locus_190	rs749910	16	50758849	ENSG00000167207.7	NOD2	1	0.34
UC	17q12	Locus_199	rs12946510	17	37912377	ENSG00000073605.14	GSDMB	1	0.34
CD	19p13.2	Locus_207	rs34536443	19	10463118	ENSG00000105397.9	TYK2	1	0.34
CD	1p36.33	Locus_1	rs6697886	1	1173611	ENSG00000235098.4	ANKRD65	0.66	0
CD	1p36.33	Locus_1	rs6697886	1	1173611	ENSG00000242485.1	MRPL20	0.66	0
CD	1p36.33	Locus_1	rs6697886	1	1173611	ENSG00000169962.4	TAS1R3	0.66	0
UC	1p36.32	Locus_2	rs7544646	1	2496649	ENSG00000162585.12	C1orf86	0.66	0
UC	1p36.32	Locus_2	rs7544646	1	2496649	ENSG00000157873.13	TNFRSF14	0.66	0
RA	1p36.32	Locus_2	rs2843401	1	2528133	ENSG00000142606.11	MMEL1	0.66	0
RA	1p36.32	Locus_2	rs2843401	1	2528133	ENSG00000157873.13	TNFRSF14	0.66	0
MS	1p36.32	Locus_2	rs4648356	1	2709164	ENSG00000157870.10	FAM213B	0.66	0
MS	1p36.32	Locus_2	rs4648356	1	2709164	ENSG00000142606.11	MMEL1	0.66	0
MS	1p36.32	Locus_2	rs4648356	1	2709164	ENSG00000157873.13	TNFRSF14	0.66	0
MS	1p36.32	Locus_2	rs4648356	1	2709164	ENSG00000215912.7	TTC34	0.66	0
CD	1p36.23	Locus_3	rs2797685	1	7879063	ENSG00000116288.8	PARK7	0.66	0
CD	1p36.23	Locus_3	rs2797685	1	7879063	ENSG00000049245.8	VAMP3	0.66	0
MS	1p22.3	Locus_12	rs12087340	1	85746993	ENSG00000142867.8	BCL10	0.66	0
MS	1p22.3	Locus_12	rs12087340	1	85746993	ENSG00000153904.14	DDAH1	0.66	0
MS	1p22.1	Locus_13	rs41286801	1	92975464	ENSG00000067208.10	EVI5	0.66	0
MS	1p22.1	Locus_13	rs41286801	1	92975464	ENSG00000154511.7	FAM69A	0.66	0
MS	1p22.1	Locus_13	rs41286801	1	92975464	ENSG00000162676.7	GFI1	0.66	0
MS	1p22.1	Locus_13	rs41286801	1	92975464	ENSG00000237003.1	RP4-612C19.1	0.66	0
MS	1p21.2	Locus_14	rs11581062	1	101407519	ENSG00000117543.15	DPH5	0.66	0
MS	1p21.2	Locus_14	rs11581062	1	101407519	ENSG00000162694.9	EXTL2	0.66	0
MS	1p21.2	Locus_14	rs11581062	1	101407519	ENSG00000162695.7	SLC30A7	0.66	0
MS	1p21.2	Locus_14	rs11581062	1	101407519	ENSG00000162692.6	VCAM1	0.66	0
CD	1p13.2	Locus_15	rs2476601	1	114377568	ENSG00000134262.8	AP4B1	0.66	0
CD	1p13.2	Locus_15	rs2476601	1	114377568	ENSG00000188761.7	BCL2L15	0.66	0
CD	1q22	Locus_19	rs11264305	1	155033572	ENSG00000143537.9	ADAM15	0.66	0
CD	1q22	Locus_19	rs11264305	1	155033572	ENSG00000160752.10	FDPS	0.66	0
CD	1q22	Locus_19	rs11264305	1	155033572	ENSG00000177628.11	GBA	0.66	0
CD	1q22	Locus_19	rs11264305	1	155033572	ENSG00000160766.10	GBAP1	0.66	0
CD	1q22	Locus_19	rs11264305	1	155033572	ENSG00000173171.10	MTX1	0.66	0
CD	1q22	Locus_19	rs11264305	1	155033572	ENSG00000185499.12	MUC1	0.66	0
CD	1q22	Locus_19	rs11264305	1	155033572	ENSG00000225855.2	RUSC1-AS1	0.66	0
CD	1q22	Locus_19	rs11264305	1	155033572	ENSG00000196189.8	SEMA4A	0.66	0
CD	1q22	Locus_19	rs11264305	1	155033572	ENSG00000132718.7	SYT11	0.66	0
CD	1q22	Locus_19	rs11264305	1	155033572	ENSG00000169231.9	THBS3	0.66	0
RA	1q23.3	Locus_23	rs10494360	1	161475750	ENSG00000158796.12	DEDD	0.66	0
RA	1q23.3	Locus_23	rs10494360	1	161475750	ENSG00000158869.6	FCER1G	0.66	0
RA	1q23.3	Locus_23	rs10494360	1	161475750	ENSG00000072694.14	FCGR2B	0.66	0
RA	1q23.3	Locus_23	rs10494360	1	161475750	ENSG00000132185.12	FCRLA	0.66	0
RA	1q23.3	Locus_23	rs10494360	1	161475750	ENSG00000143226.9	FCGR2A	0.66	0
RA	1q23.3	Locus_23	rs10494360	1	161475750	ENSG00000173110.6	HSPA6	0.66	0
MS	1q32.1	Locus_31	rs12132298	1	200875095	ENSG00000163362.6	C1orf106	0.66	0
MS	1q32.1	Locus_31	rs12132298	1	200875095	ENSG00000081248.6	CACNA1S	0.66	0
CD	1q32.1	Locus_31	rs12132298	1	200875095	ENSG00000170128.2	GPR25	0.66	0
MS	1q32.1	Locus_31	rs12132298	1	200875095	ENSG00000116852.10	KIF21B	0.66	0
CD	1q32.1	Locus_31	rs12132298	1	200875095	ENSG00000116852.10	KIF21B	0.66	0
UC	1q32.1	Locus_32	rs3024493	1	206943968	ENSG00000136634.5	IL10	0.66	0
UC	1q32.1	Locus_32	rs3024493	1	206943968	ENSG00000234981.1	RP11-534L20.4	0.66	0
CD	2p23.3	Locus_34	rs4343432	2	25161236	ENSG00000138031.10	ADCY3	0.66	0
CD	2p23.3	Locus_34	rs4343432	2	25161236	ENSG00000138092.6	CENPO	0.66	0
MS	2p16.1	Locus_37	rs842639	2	61095245	ENSG00000162929.9	KIAA1841	0.66	0
MS	2p16.1	Locus_37	rs842639	2	61095245	ENSG00000162924.9	REL	0.66	0
MS	2p16.1	Locus_37	rs842639	2	61095245	ENSG00000162928.8	PEX13	0.66	0
MS	2p16.1	Locus_37	rs842639	2	61095245	ENSG00000162927.9	PUS10	0.66	0
SS	2q32.2	Locus_46	rs716254	2	191528101	ENSG00000138386.12	NAB1	0.66	0
SS	2q32.2	Locus_46	rs716254	2	191528101	ENSG00000115415.14	STAT1	0.66	0
SS	2q32.2	Locus_46	rs716254	2	191528101	ENSG00000138378.13	STAT4	0.66	0
RA	2q32.3	Locus_46	rs11889341	2	191943742	ENSG00000138386.12	NAB1	0.66	0
RA	2q32.3	Locus_46	rs11889341	2	191943742	ENSG00000138378.13	STAT4	0.66	0
IBD	2q32.3	Locus_46	rs12463658	2	191965344	ENSG00000138378.13	STAT4	0.66	0
IBD	2q32.3	Locus_46	rs12463658	2	191965344	ENSG00000115415.14	STAT1	0.66	0
MS	2q32.3	Locus_46	rs9967792	2	191974435	ENSG00000138378.13	STAT4	0.66	0
MS	2q32.3	Locus_46	rs9967792	2	191974435	ENSG00000115415.14	STAT1	0.66	0
CD	2q33.1	Locus_47	rs1583792	2	198900288	ENSG00000162944.6	RFTN2	0.66	0
CD	2q33.1	Locus_47	rs1583792	2	198900288	ENSG00000115896.11	PLCL1	0.66	0
IBD	2q33.2	Locus_50	rs7426056	2	204612058	ENSG00000178562.13	CD28	0.66	0
IBD	2q33.2	Locus_50	rs7426056	2	204612058	ENSG00000163599.10	CTLA4	0.66	0
RA	2q33.2	Locus_50	rs11571302	2	204742934	ENSG00000178562.13	CD28	0.66	0
RA	2q33.2	Locus_50	rs11571302	2	204742934	ENSG00000163599.10	CTLA4	0.66	0
MS	2q37.1	Locus_54	rs13426106	2	231113499	ENSG00000135899.12	SP110	0.66	0
MS	2q37.1	Locus_54	rs13426106	2	231113499	ENSG00000079263.14	SP140	0.66	0
MS	2q37.1	Locus_54	rs13426106	2	231113499	ENSG00000185404.12	SP140L	0.66	0
MS	3p24.1	Locus_59	rs11129295	3	27788780	ENSG00000187118.8	CMC1	0.66	0
MS	3p24.1	Locus_59	rs11129295	3	27788780	ENSG00000163508.8	EOMES	0.66	0
IBD	3p21.31	Locus_62	rs113010081	3	46457412	ENSG00000163823.3	CCR1	0.66	0
IBD	3p21.31	Locus_62	rs113010081	3	46457412	ENSG00000160791.12	CCR5	0.66	0
SS	3p14.3	Locus_65	rs7355798	3	58131515	ENSG00000163687.9	DNASE1L3	0.66	0
SS	3p14.3	Locus_65	rs7355798	3	58131515	ENSG00000136068.10	FLNB	0.66	0
SS	3p14.3	Locus_65	rs7355798	3	58131515	ENSG00000163684.7	RPP14	0.66	0
SS	3p14.3	Locus_65	rs7355798	3	58131515	ENSG00000168297.11	PXK	0.66	0
SS	3q13.33	Locus_68	rs9884090	3	119116150	ENSG00000163389.6	POGLUT1	0.66	0
SS	3q13.33	Locus_68	rs9884090	3	119116150	ENSG00000113845.5	TIMMDC1	0.66	0
MS	3q13.33	Locus_68	rs57271503	3	119244593	ENSG00000031081.6	ARHGAP31	0.66	0
MS	3q13.33	Locus_68	rs57271503	3	119244593	ENSG00000121594.7	CD80	0.66	0
MS	3q13.33	Locus_68	rs57271503	3	119244593	ENSG00000163389.6	POGLUT1	0.66	0
MS	3q13.33	Locus_68	rs57271503	3	119244593	ENSG00000113845.5	TIMMDC1	0.66	0
MS	3q13.33	Locus_68	rs57271503	3	119244593	ENSG00000176142.8	TMEM39A	0.66	0
MS	3q13.33	Locus_69	rs1920296	3	121543577	ENSG00000114013.11	CD86	0.66	0
MS	3q13.33	Locus_69	rs1920296	3	121543577	ENSG00000145088.4	EAF2	0.66	0
MS	3q13.33	Locus_69	rs1920296	3	121543577	ENSG00000173230.11	GOLGB1	0.66	0
MS	3q13.33	Locus_69	rs1920296	3	121543577	ENSG00000145103.8	ILDR1	0.66	0
MS	3q13.33	Locus_69	rs1920296	3	121543577	ENSG00000173226.12	IQCB1	0.66	0
SS	4p16.3	Locus_74	rs11724804	4	965779	ENSG00000145214.9	DGKQ	0.66	0
SS	4p16.3	Locus_74	rs11724804	4	965779	ENSG00000178950.12	GAK	0.66	0
SS	4p16.3	Locus_74	rs11724804	4	965779	ENSG00000127419.12	TMEM175	0.66	0
SS	4q24	Locus_79	rs230534	4	103449041	ENSG00000109323.4	MANBA	0.66	0
SS	4q24	Locus_79	rs230534	4	103449041	ENSG00000109320.7	NFKB1	0.66	0
RA	4q27	Locus_80	rs45475795	4	123399491	ENSG00000109471.4	IL2	0.66	0
RA	4q27	Locus_80	rs45475795	4	123399491	ENSG00000138684.3	IL21	0.66	0
MS	5p13.2	Locus_82	rs6881706	5	35879156	ENSG00000152611.7	CAPSL	0.66	0
MS	5p13.2	Locus_82	rs6881706	5	35879156	ENSG00000168685.10	IL7R	0.66	0
MS	5p13.2	Locus_82	rs6881706	5	35879156	ENSG00000152582.8	SPEF2	0.66	0
CD	5q15	Locus_86	rs7723899	5	96290324	ENSG00000164308.12	ERAP2	0.66	0
CD	5q15	Locus_86	rs7723899	5	96290324	ENSG00000113441.11	LNPEP	0.66	0
CD	5q23.3	Locus_88	rs11948761	5	130370970	ENSG00000158985.9	CDC42SE2	0.66	0
CD	5q23.3	Locus_88	rs11948761	5	130370970	ENSG00000169567.7	HINT1	0.66	0
RA	5q31.1	Locus_89	rs657075	5	131430118	ENSG00000164398.8	ACSL6	0.66	0
RA	5q31.1	Locus_89	rs657075	5	131430118	ENSG00000164400.4	CSF2	0.66	0
RA	5q31.1	Locus_89	rs657075	5	131430118	ENSG00000164399.4	IL3	0.66	0
IBD	5q31.1	Locus_89	rs2188962	5	131770805	ENSG00000113520.6	IL4	0.66	0
IBD	5q31.1	Locus_89	rs2188962	5	131770805	ENSG00000113525.5	IL5	0.66	0
CD	5q31.1	Locus_89	rs2188962	5	131770805	ENSG00000125347.9	IRF1	0.66	0
CD	5q31.1	Locus_89	rs2188962	5	131770805	ENSG00000131435.8	PDLIM4	0.66	0
CD	5q31.1	Locus_89	rs2188962	5	131770805	ENSG00000197208.5	SLC22A4	0.66	0
CD	5q31.1	Locus_89	rs2188962	5	131770805	ENSG00000197375.8	SLC22A5	0.66	0
CD	5q31.1	Locus_89	rs2188962	5	131770805	ENSG00000164398.8	ACSL6	0.66	0
CD	5q31.1	Locus_89	rs2188962	5	131770805	ENSG00000164400.4	CSF2	0.66	0
CD	5q31.1	Locus_89	rs2188962	5	131770805	ENSG00000113520.6	IL4	0.66	0
CD	5q31.1	Locus_89	rs2188962	5	131770805	ENSG00000113522.9	RAD50	0.66	0
CD	5q31.1	Locus_89	rs2188962	5	131770805	ENSG00000158987.15	RAPGEF6	0.66	0
SS	5q33.1	Locus_92	rs3792783	5	150455732	ENSG00000145901.10	TNIP1	0.66	0
SS	5q33.1	Locus_92	rs3792783	5	150455732	ENSG00000197043.9	ANXA6	0.66	0
SLE	5q33.1	Locus_92	rs6889239	5	150457771	ENSG00000145901.10	TNIP1	0.66	0
SLE	5q33.1	Locus_92	rs6889239	5	150457771	ENSG00000197043.9	ANXA6	0.66	0
MS	5q35.3	Locus_96	rs4976646	5	176788570	ENSG00000160867.10	FGFR4	0.66	0
MS	5q35.3	Locus_96	rs4976646	5	176788570	ENSG00000165671.14	NSD1	0.66	0
MS	5q35.3	Locus_96	rs4976646	5	176788570	ENSG00000198055.6	GRK6	0.66	0
MS	5q35.3	Locus_96	rs4976646	5	176788570	ENSG00000169223.10	LMAN2	0.66	0
MS	5q35.3	Locus_96	rs4976646	5	176788570	ENSG00000169220.13	RGS14	0.66	0
T1D	6p22.2	Locus_100	rs4320356	6	26423560	ENSG00000186470.9	BTN3A2	0.66	0
T1D	6p22.2	Locus_100	rs4320356	6	26423560	ENSG00000111801.11	BTN3A3	0.66	0
T1D	6p22.2	Locus_100	rs4320356	6	26423560	ENSG00000180573.8	HIST1H2AC	0.66	0
T1D	6p22.2	Locus_100	rs4320356	6	26423560	ENSG00000158373.7	HIST1H2BD	0.66	0
T1D	6p22.2	Locus_100	rs4320356	6	26423560	ENSG00000182952.4	HMGN4	0.66	0
T1D	6p22.2	Locus_100	rs4320356	6	26423560	ENSG00000112343.8	TRIM38	0.66	0
T1D	6p22.1	Locus_101	rs9380069	6	28203300	ENSG00000124657.1	OR2B6	0.66	0
T1D	6p22.1	Locus_101	rs9380069	6	28203300	ENSG00000137338.4	PGBD1	0.66	0
T1D	6p22.1	Locus_101	rs9380069	6	28203300	ENSG00000189298.9	ZKSCAN3	0.66	0
T1D	6p22.1	Locus_101	rs9380069	6	28203300	ENSG00000197279.3	ZNF165	0.66	0
T1D	6p22.1	Locus_101	rs9380069	6	28203300	ENSG00000235109.3	ZSCAN31	0.66	0
MS	6q23.3	Locus_109	rs11154801	6	135739355	ENSG00000135541.16	AHI1	0.66	0
MS	6q23.3	Locus_109	rs11154801	6	135739355	ENSG00000231028.4	LINC00271	0.66	0
MS	6q23.3	Locus_110	rs17066096	6	137453908	ENSG00000016402.8	IL20RA	0.66	0
MS	6q23.3	Locus_110	rs17066096	6	137453908	ENSG00000164485.10	IL22RA2	0.66	0
T1D	6q25.3	Locus_113	rs212407	6	159470417	ENSG00000164691.12	TAGAP	0.66	0
T1D	6q25.3	Locus_113	rs212407	6	159470417	ENSG00000130363.7	RSPH3	0.66	0
CD	6q27	Locus_114	rs444210	6	167390242	ENSG00000071242.7	RPS6KA2	0.66	0
CD	6q27	Locus_114	rs444210	6	167390242	ENSG00000213066.7	FGFR1OP	0.66	0
CD	6q27	Locus_114	rs444210	6	167390242	ENSG00000026297.11	RNASET2	0.66	0
SS	7q32.1	Locus_123	rs36073657	7	128651222	ENSG00000128604.14	IRF5	0.66	0
SS	7q32.1	Locus_123	rs36073657	7	128651222	ENSG00000064419.9	TNPO3	0.66	0
SS	7q32.1	Locus_123	rs36073657	7	128651222	ENSG00000205085.4	FAM71F2	0.66	0
SLE	8p23.1	Locus_124	rs2736332	8	11339965	ENSG00000154319.10	FAM167A	1.32	0
SLE	8p23.1	Locus_124	rs2736332	8	11339965	ENSG00000136573.8	BLK	1.32	0
SS	8p23.1	Locus_124	rs2736340	8	11343973	ENSG00000136573.8	BLK	0.66	0
SS	8p23.1	Locus_124	rs2736340	8	11343973	ENSG00000079459.8	FDFT1	0.66	0
SS	8p23.1	Locus_124	rs2736340	8	11343973	ENSG00000154328.11	NEIL2	0.66	0
MS	8q21.12	Locus_125	rs1021156	8	79575804	ENSG00000104432.8	IL7	0.66	0
MS	8q21.12	Locus_125	rs1021156	8	79575804	ENSG00000171033.8	PKIA	0.66	0
MS	8q21.12	Locus_125	rs1021156	8	79575804	ENSG00000104427.7	ZC2HC1A	0.66	0
RA	9p13.3	Locus_130	rs2812378	9	34710260	ENSG00000137077.3	CCL21	0.66	0
RA	9p13.3	Locus_130	rs2812378	9	34710260	ENSG00000172724.7	CCL19	0.66	0
CD	9q34.3	Locus_133	rs146029108	9	139329966	ENSG00000187796.9	CARD9	0.66	0
CD	9q34.3	Locus_133	rs146029108	9	139329966	ENSG00000213221.4	DNLZ	0.66	0
CD	9q34.3	Locus_133	rs146029108	9	139329966	ENSG00000148384.11	INPP5E	0.66	0
CD	9q34.3	Locus_133	rs146029108	9	139329966	ENSG00000165689.12	SDCCAG3	0.66	0
CD	9q34.3	Locus_133	rs146029108	9	139329966	ENSG00000148396.14	SEC16A	0.66	0
CD	9q34.3	Locus_133	rs146029108	9	139329966	ENSG00000198569.5	SLC34A3	0.66	0
CD	9q34.3	Locus_133	rs146029108	9	139329966	ENSG00000165684.3	SNAPC4	0.66	0
RA	10p15.1	Locus_134	rs10795791	10	6108340	ENSG00000134460.11	IL2RA	0.66	0
RA	10p15.1	Locus_134	rs10795791	10	6108340	ENSG00000065675.10	PRKCQ	0.66	0
CD	10p11.21	Locus_137	rs1148246	10	35496626	ENSG00000095794.15	CREM	0.66	0
CD	10p11.21	Locus_137	rs1148246	10	35496626	ENSG00000233200.1	RP11-324I22.2	0.66	0
CD	10q21.1	Locus_139	rs2790159	10	60018794	ENSG00000122873.7	CISD1	0.66	0
CD	10q21.1	Locus_139	rs2790159	10	60018794	ENSG00000151151.5	IPMK	0.66	0
CD	10q21.1	Locus_139	rs2790159	10	60018794	ENSG00000072401.10	UBE2D1	0.66	0
RA	10q21.2	Locus_140	rs6479800	10	64036881	ENSG00000150347.10	ARID5B	0.66	0
RA	10q21.2	Locus_140	rs6479800	10	64036881	ENSG00000182010.6	RTKN2	0.66	0
CD	10q22.2	Locus_142	rs2675670	10	75655628	ENSG00000196968.6	FUT11	0.66	0
CD	10q22.2	Locus_142	rs2675670	10	75655628	ENSG00000166507.12	NDST2	0.66	0
T1D	10q23.31	Locus_145	rs10509540	10	90023033	ENSG00000171862.5	PTEN	0.66	0
T1D	10q23.31	Locus_145	rs10509540	10	90023033	ENSG00000184719.7	RNLS	0.66	0
MS	10q23.33	Locus_146	rs7923837	10	94481917	ENSG00000152804.6	HHEX	0.66	0
MS	10q23.33	Locus_146	rs7923837	10	94481917	ENSG00000119912.11	IDE	0.66	0
MS	10q23.33	Locus_146	rs7923837	10	94481917	ENSG00000138160.4	KIF11	0.66	0
SS	11p15.5	Locus_148	rs6598008	11	618172	ENSG00000185507.15	IRF7	0.66	0
SS	11p15.5	Locus_148	rs6598008	11	618172	ENSG00000185522.4	C11orf35	0.66	0
SS	11p15.5	Locus_148	rs6598008	11	618172	ENSG00000069696.6	DRD4	0.66	0
SS	11p15.5	Locus_148	rs6598008	11	618172	ENSG00000177106.10	EPS8L2	0.66	0
SS	11p15.5	Locus_148	rs6598008	11	618172	ENSG00000174775.12	HRAS	0.66	0
SS	11p15.5	Locus_148	rs6598008	11	618172	ENSG00000070047.7	PHRF1	0.66	0
SS	11p15.5	Locus_148	rs6598008	11	618172	ENSG00000023191.12	RNH1	0.66	0
SLE	11p15.5	Locus_148	rs58688157	11	625085	ENSG00000185507.15	IRF7	0.66	0
SLE	11p15.5	Locus_148	rs58688157	11	625085	ENSG00000185101.8	ANO9	0.66	0
SLE	11p15.5	Locus_148	rs58688157	11	625085	ENSG00000069696.6	DRD4	0.66	0
RA	11q12.2	Locus_151	rs968567	11	61595564	ENSG00000149485.12	FADS1	1.32	0
RA	11q12.2	Locus_151	rs968567	11	61595564	ENSG00000134824.9	FADS2	1.32	0
CD	11q13.1	Locus_152	rs559928	11	64150370	ENSG00000126500.3	FLRT1	0.66	0
CD	11q13.1	Locus_152	rs559928	11	64150370	ENSG00000126432.9	PRDX5	0.66	0
CD	11q13.1	Locus_152	rs559928	11	64150370	ENSG00000173511.5	VEGFB	0.66	0
SS	11q23.3	Locus_159	rs10892286	11	118642085	ENSG00000019144.12	PHLDB1	0.66	0
SS	11q23.3	Locus_159	rs10892286	11	118642085	ENSG00000118094.7	TREH	0.66	0
SS	11q23.3	Locus_159	rs10892286	11	118642085	ENSG00000110367.7	DDX6	0.66	0
MS	12p13.31	Locus_163	rs11052877	12	9905690	ENSG00000069493.10	CLEC2D	0.66	0
MS	12p13.31	Locus_163	rs11052877	12	9905690	ENSG00000184293.3	CLECL1	0.66	0
MS	12p13.31	Locus_163	rs11052877	12	9905690	ENSG00000111796.3	KLRB1	0.66	0
MS	12p13.31	Locus_163	rs11052877	12	9905690	ENSG00000110848.4	CD69	0.66	0
T1D	12p13.31	Locus_163	rs4763879	12	9910164	ENSG00000184293.3	CLECL1	0.66	0
T1D	12p13.31	Locus_163	rs4763879	12	9910164	ENSG00000110848.4	CD69	0.66	0
RA	12q13.2	Locus_165	rs773125	12	56394954	ENSG00000123374.6	CDK2	0.66	0
RA	12q13.2	Locus_165	rs773125	12	56394954	ENSG00000139531.8	SUOX	0.66	0
RA	12q13.2	Locus_165	rs773125	12	56394954	ENSG00000065361.10	ERBB3	0.66	0
RA	12q13.2	Locus_165	rs773125	12	56394954	ENSG00000123411.10	IKZF4	0.66	0
T1D	12q13.2	Locus_165	rs2271189	12	56494991	ENSG00000197728.5	RPS26	0.66	0
T1D	12q13.2	Locus_165	rs2271189	12	56494991	ENSG00000139531.8	SUOX	0.66	0
T1D	12q13.2	Locus_165	rs2271189	12	56494991	ENSG00000123411.10	IKZF4	0.66	0
RA	12q14.1	Locus_166	rs1633360	12	58108052	ENSG00000135446.12	CDK4	0.66	0
RA	12q14.1	Locus_166	rs1633360	12	58108052	ENSG00000111012.5	CYP27B1	0.66	0
RA	12q24.12	Locus_169	rs10774624	12	111833788	ENSG00000135148.7	TRAFD1	0.66	0
RA	12q24.12	Locus_169	rs10774624	12	111833788	ENSG00000111252.6	SH2B3	0.66	0
SS	15q24.1	Locus_184	rs1378942	15	75077367	ENSG00000213578.4	CPLX3	0.66	0
SS	15q24.1	Locus_184	rs1378942	15	75077367	ENSG00000103653.12	CSK	0.66	0
SS	15q24.1	Locus_184	rs1378942	15	75077367	ENSG00000140465.9	CYP1A1	0.66	0
SS	15q24.1	Locus_184	rs1378942	15	75077367	ENSG00000178761.10	FAM219B	0.66	0
SS	15q24.1	Locus_184	rs1378942	15	75077367	ENSG00000140506.12	LMAN1L	0.66	0
SS	15q24.1	Locus_184	rs1378942	15	75077367	ENSG00000178802.13	MPI	0.66	0
SS	15q24.1	Locus_184	rs1378942	15	75077367	ENSG00000140497.12	SCAMP2	0.66	0
SS	15q24.1	Locus_184	rs1378942	15	75077367	ENSG00000140474.8	ULK3	0.66	0
SS	15q24.1	Locus_184	rs1378942	15	75077367	ENSG00000138621.7	PPCDC	0.66	0
SS	15q24.1	Locus_184	rs1378942	15	75077367	ENSG00000178718.5	RPP25	0.66	0
SS	15q24.1	Locus_184	rs1378942	15	75077367	ENSG00000198794.7	SCAMP5	0.66	0
T1D	16p13.13	Locus_186	rs2286973	16	11154770	ENSG00000038532.10	CLEC16A	1.32	0
T1D	16p13.13	Locus_186	rs2286973	16	11154770	ENSG00000182108.5	DEXI	1.32	0
CD	16p11.2	Locus_187	rs42861	16	28494421	ENSG00000184110.10	EIF3C	0.66	0
CD	16p11.2	Locus_187	rs42861	16	28494421	ENSG00000198156.6	NPIPB6	0.66	0
CD	16p11.2	Locus_187	rs42861	16	28494421	ENSG00000233232.2	NPIPB7	0.66	0
CD	16p11.2	Locus_187	rs42861	16	28494421	ENSG00000169682.13	SPNS1	0.66	0
CD	16p11.2	Locus_187	rs42861	16	28494421	ENSG00000184730.6	APOBR	0.66	0
CD	16p11.2	Locus_187	rs42861	16	28494421	ENSG00000176476.4	CCDC101	0.66	0
CD	16p11.2	Locus_187	rs42861	16	28494421	ENSG00000261832.1	CLN3	0.66	0
CD	16p11.2	Locus_187	rs42861	16	28494421	ENSG00000197272.2	IL27	0.66	0
CD	16p11.2	Locus_187	rs42861	16	28494421	ENSG00000178188.10	SH2B1	0.66	0
CD	16p11.2	Locus_187	rs42861	16	28494421	ENSG00000196502.7	SULT1A1	0.66	0
CD	16p11.2	Locus_187	rs42861	16	28494421	ENSG00000197165.6	SULT1A2	0.66	0
CD	16p11.2	Locus_187	rs42861	16	28494421	ENSG00000178952.4	TUFM	0.66	0
RA	17p13.2	Locus_196	rs72634030	17	5272580	ENSG00000108561.4	C1QBP	0.66	0
RA	17p13.2	Locus_196	rs72634030	17	5272580	ENSG00000180626.9	ZNF594	0.66	0
SS	17q12	Locus_199	rs9303277	17	37976469	ENSG00000073605.14	GSDMB	0.66	0
SS	17q12	Locus_199	rs9303277	17	37976469	ENSG00000161405.12	IKZF3	0.66	0
SS	17q12	Locus_199	rs9303277	17	37976469	ENSG00000172057.5	ORMDL3	0.66	0
SS	17q12	Locus_199	rs9303277	17	37976469	ENSG00000186075.8	ZPBP2	0.66	0
SS	17q12	Locus_199	rs9303277	17	37976469	ENSG00000161395.8	PGAP3	0.66	0
SS	17q12	Locus_199	rs9303277	17	37976469	ENSG00000141744.3	PNMT	0.66	0
SS	17q12	Locus_199	rs9303277	17	37976469	ENSG00000167914.6	GSDMA	0.66	0
SS	17q12	Locus_199	rs9303277	17	37976469	ENSG00000108344.10	PSMD3	0.66	0
CD	17q12	Locus_199	rs3603875	17	38035370	ENSG00000073605.14	GSDMB	0.66	0
CD	17q12	Locus_199	rs3603875	17	38035370	ENSG00000172057.5	ORMDL3	0.66	0
CD	17q12	Locus_199	rs3603875	17	38035370	ENSG00000131748.11	STARD3	0.66	0
CD	17q12	Locus_199	rs3603875	17	38035370	ENSG00000161395.8	PGAP3	0.66	0
CD	17q12	Locus_199	rs3603875	17	38035370	ENSG00000186075.8	ZPBP2	0.66	0
CD	17q12	Locus_199	rs3603875	17	38035370	ENSG00000167914.6	GSDMA	0.66	0
CD	17q12	Locus_199	rs3603875	17	38035370	ENSG00000008838.13	MED24	0.66	0
RA	17q12	Locus_199	rs12936409	17	38043649	ENSG00000073605.14	GSDMB	0.66	0
RA	17q12	Locus_199	rs12936409	17	38043649	ENSG00000161405.12	IKZF3	0.66	0
RA	17q12	Locus_199	rs12936409	17	38043649	ENSG00000172057.5	ORMDL3	0.66	0
RA	17q12	Locus_199	rs12936409	17	38043649	ENSG00000131748.11	STARD3	0.66	0
RA	17q12	Locus_199	rs12936409	17	38043649	ENSG00000186075.8	ZPBP2	0.66	0
RA	17q12	Locus_199	rs12936409	17	38043649	ENSG00000108306.7	FBXL20	0.66	0
RA	17q12	Locus_199	rs12936409	17	38043649	ENSG00000125686.7	MED1	0.66	0
RA	17q12	Locus_199	rs12936409	17	38043649	ENSG00000108342.8	CSF3	0.66	0
IBD	17q21.2	Locus_200	rs3883338	17	40508541	ENSG00000168610.10	STAT3	0.66	0
IBD	17q21.2	Locus_200	rs3883338	17	40508541	ENSG00000126561.12	STAT5A	0.66	0
MS	17q21.2	Locus_200	rs4796791	17	40530763	ENSG00000168610.10	STAT3	0.66	0
MS	17q21.2	Locus_200	rs4796791	17	40530763	ENSG00000126561.12	STAT5A	0.66	0
UC	17q21.2	Locus_200	rs11651246	17	40759937	ENSG00000173757.5	STAT5B	0.66	0
UC	17q21.2	Locus_200	rs11651246	17	40759937	ENSG00000126561.12	STAT5A	0.66	0
MS	17q23.1	Locus_201	rs8070345	17	57816757	ENSG00000189050.10	RNFT1	0.66	0
MS	17q23.1	Locus_201	rs8070345	17	57816757	ENSG00000108443.9	RPS6KB1	0.66	0
MS	17q23.1	Locus_201	rs8070345	17	57816757	ENSG00000108423.10	TUBD1	0.66	0
MS	17q23.1	Locus_201	rs8070345	17	57816757	ENSG00000062716.6	VMP1	0.66	0
CD	17q23.1	Locus_201	rs1292053	17	57963537	ENSG00000199004.1	MIR21	0.66	0
CD	17q23.1	Locus_201	rs1292053	17	57963537	ENSG00000108443.9	RPS6KB1	0.66	0
CD	17q23.1	Locus_201	rs1292053	17	57963537	ENSG00000062716.6	VMP1	0.66	0
SS	17q25.1	Locus_202	rs1005714	17	73224639	ENSG00000125449.2	ARMC7	0.66	0
SS	17q25.1	Locus_202	rs1005714	17	73224639	ENSG00000125447.12	GGA3	0.66	0
SS	17q25.1	Locus_202	rs1005714	17	73224639	ENSG00000125445.6	MRPS7	0.66	0
SS	17q25.1	Locus_202	rs1005714	17	73224639	ENSG00000125458.2	NT5C	0.66	0
SS	17q25.1	Locus_202	rs1005714	17	73224639	ENSG00000125450.6	NUP85	0.66	0
SS	17q25.1	Locus_202	rs1005714	17	73224639	ENSG00000170190.11	SLC16A5	0.66	0
CD	19p13.3	Locus_205	rs4807570	19	1123652	ENSG00000064932.11	SBNO2	0.66	0
CD	19p13.3	Locus_205	rs4807570	19	1123652	ENSG00000099817.7	POLR2E	0.66	0
MS	19p13.3	Locus_206	rs1077667	19	6668972	ENSG00000125730.12	C3	0.66	0
MS	19p13.3	Locus_206	rs1077667	19	6668972	ENSG00000125651.9	GTF2F1	0.66	0
MS	19p13.3	Locus_206	rs1077667	19	6668972	ENSG00000125735.6	TNFSF14	0.66	0
SLE	19p13.2	Locus_207	rs34725611	19	10477067	ENSG00000105397.9	TYK2	0.66	0
SLE	19p13.2	Locus_207	rs34725611	19	10477067	ENSG00000130734.5	ATG4D	0.66	0
MS	19p13.2	Locus_207	rs2288904	19	10742170	ENSG00000079999.9	KEAP1	0.66	0
MS	19p13.2	Locus_207	rs2288904	19	10742170	ENSG00000180739.12	S1PR5	0.66	0
MS	19p13.2	Locus_207	rs2288904	19	10742170	ENSG00000129353.10	SLC44A2	0.66	0
SS	19p13.11	Locus_208	rs2305743	19	18193191	ENSG00000096996.11	IL12RB1	0.66	0
SS	19p13.11	Locus_208	rs2305743	19	18193191	ENSG00000130518.12	IQCN	0.66	0
MS	19p13.11	Locus_208	rs11554159	19	18285944	ENSG00000096996.11	IL12RB1	0.66	0
MS	19p13.11	Locus_208	rs11554159	19	18285944	ENSG00000099308.6	MAST3	0.66	0
MS	19p13.11	Locus_208	rs11554159	19	18285944	ENSG00000216490.3	IFI30	0.66	0
MS	19p13.11	Locus_208	rs11554159	19	18285944	ENSG00000130518.12	IQCN	0.66	0
MS	19p13.11	Locus_208	rs11554159	19	18285944	ENSG00000130522.4	JUND	0.66	0
MS	19p13.11	Locus_208	rs11554159	19	18285944	ENSG00000130520.6	LSM4	0.66	0
MS	19p13.11	Locus_208	rs11554159	19	18285944	ENSG00000267959.3	MIR3188	0.66	0
MS	19p13.11	Locus_208	rs11554159	19	18285944	ENSG00000254858.5	MPV17L2	0.66	0
MS	19p13.11	Locus_208	rs11554159	19	18285944	ENSG00000105650.17	PDE4C	0.66	0
MS	19p13.11	Locus_208	rs11554159	19	18285944	ENSG00000105649.5	RAB3A	0.66	0
T1D	19q13.32	Locus_211	rs402072	19	47219122	ENSG00000181027.6	FKRP	0.66	0
T1D	19q13.32	Locus_211	rs402072	19	47219122	ENSG00000105287.8	PRKD2	0.66	0
CD	19q13.33	Locus_212	rs601338	19	49206674	ENSG00000176920.10	FUT2	0.66	0
CD	19q13.33	Locus_212	rs601338	19	49206674	ENSG00000182264.4	IZUMO1	0.66	0
CD	19q13.33	Locus_212	rs601338	19	49206674	ENSG00000142233.7	NTN5	0.66	0
MS	20q13.12	Locus_216	rs6074022	20	44740196	ENSG00000101017.9	CD40	0.66	0
MS	20q13.12	Locus_216	rs6074022	20	44740196	ENSG00000124160.7	NCOA5	0.66	0
MS	20q13.12	Locus_216	rs6074022	20	44740196	ENSG00000124140.8	SLC12A5	0.66	0
MS	20q13.2	Locus_217	rs2248359	20	52791518	ENSG00000019186.5	CYP24A1	0.66	0
MS	20q13.2	Locus_217	rs2248359	20	52791518	ENSG00000101132.5	PFDN4	0.66	0
RA	21q22.3	Locus_225	rs2075876	21	45709153	ENSG00000160223.12	ICOSLG	0.66	0
RA	21q22.3	Locus_225	rs2075876	21	45709153	ENSG00000160224.12	AIRE	0.66	0
CD	22q11.21	Locus_226	rs2283789	22	21944478	ENSG00000161180.6	CCDC116	0.66	0
CD	22q11.21	Locus_226	rs2283789	22	21944478	ENSG00000185651.10	UBE2L3	0.66	0
UC	1p36.13	Locus_5	rs6426833	1	20171860	ENSG00000162542.9	TMCO4	0.66	-0.34
RA	3p24.1	Locus_59	rs3806624	3	27764623	ENSG00000163512.9	AZI2	0.66	-0.34
CD	11q12.2	Locus_150	rs11230563	11	60776209	ENSG00000134825.9	TMEM258	0.66	-0.34
IBD	16q12.1	Locus_190	rs749910	16	50758849	ENSG00000167208.10	SNX20	0.66	-0.34
UC	17q12	Locus_199	rs12946510	17	37912377	ENSG00000161405.12	IKZF3	0.66	-0.34
CD	19p13.2	Locus_207	rs34536443	19	10463118	ENSG00000090339.4	ICAM1	0.66	-0.34
CD	19p13.2	Locus_207	rs34536443	19	10463118	ENSG00000076662.5	ICAM3	0.66	-0.34
CD	19p13.2	Locus_207	rs34536443	19	10463118	ENSG00000105376.4	ICAM5	0.66	-0.34
CD	19p13.2	Locus_207	rs34536443	19	10463118	ENSG00000129347.15	KRI1	0.66	-0.34
MS	1p13.1	Locus_16	rs1335532	1	117100957	ENSG00000134256.8	CD101	0.66	-0.66
MS	1p13.1	Locus_16	rs1335532	1	117100957	ENSG00000143061.13	IGSF3	0.66	-0.66
MS	1p13.1	Locus_16	rs1335532	1	117100957	ENSG00000230381.2	RP4-655J12.5	0.66	-0.66
RA	1q23.1	Locus_20	rs2317230	1	157674997	ENSG00000163518.6	FCRL4	0.66	-0.66
IBD	1q23.3	Locus_23	rs1801274	1	161479745	ENSG00000186517.9	ARHGAP30	0.66	-0.66
IBD	1q23.3	Locus_23	rs1801274	1	161479745	ENSG00000158869.6	FCER1G	0.66	-0.66
IBD	1q23.3	Locus_23	rs1801274	1	161479745	ENSG00000162747.5	FCGR3B	0.66	-0.66
IBD	1q23.3	Locus_23	rs1801274	1	161479745	ENSG00000244682.3	FCGR2C	0.66	-0.66
IBD	1q23.3	Locus_23	rs1801274	1	161479745	ENSG00000203747.5	FCGR3A	0.66	-0.66
RA	2q33.1	Locus_49	rs6715284	2	202154397	ENSG00000003400.10	CASP10	0.66	-0.66
RA	2q33.1	Locus_49	rs6715284	2	202154397	ENSG00000003402.15	CFLAR	0.66	-0.66
CD	5p13.1	Locus_83	rs7711427	5	40414886	ENSG00000132357.9	CARD6	0.66	-0.66
RA	5q11.2	Locus_84	rs71624119	5	55440730	ENSG00000243592.1	RPL17P22	0.66	-0.66
CD	5q33.1	Locus_92	rs9637870	5	150227615	ENSG00000197083.7	ZNF300P1	0.66	-0.66
RA	6p21.1	Locus_103	rs2233434	6	44232920	ENSG00000096384.15	HSP90AB1	0.66	-0.66
RA	6p21.1	Locus_103	rs2233434	6	44232920	ENSG00000146221.8	TCTE1	0.66	-0.66
RA	8p23.1	Locus_124	rs4840565	8	11345545	ENSG00000164733.16	CTSB	0.66	-0.66
RA	8p23.1	Locus_124	rs4840565	8	11345545	ENSG00000154319.10	FAM167A	0.66	-0.66
RA	9q33.2	Locus_132	rs10739580	9	123695282	ENSG00000106804.6	C5	0.66	-0.66
T1D	10p15.1	Locus_134	rs28360490	10	6061479	ENSG00000065675.10	PRKCQ	0.66	-0.66
MS	10p15.1	Locus_134	rs2104286	10	6099045	ENSG00000134470.15	IL15RA	0.66	-0.66
MS	10p15.1	Locus_134	rs2104286	10	6099045	ENSG00000170525.14	PFKFB3	0.66	-0.66
MS	10p15.1	Locus_134	rs2104286	10	6099045	ENSG00000134453.11	RBM17	0.66	-0.66
MS	10p15.1	Locus_134	rs2104286	10	6099045	ENSG00000214015.3	RP11-414H17.2	0.66	-0.66
MS	11q12.2	Locus_150	rs34383631	11	60793330	ENSG00000110448.6	CD5	0.66	-0.66
MS	11q12.2	Locus_150	rs34383631	11	60793330	ENSG00000149506.6	ZP1	0.66	-0.66
MS	12p13.31	Locus_162	rs1800693	12	6440009	ENSG00000008323.11	PLEKHG6	0.66	-0.66
MS	12p13.31	Locus_162	rs1800693	12	6440009	ENSG00000111319.8	SCNN1A	0.66	-0.66
MS	14q31.3	Locus_180	rs74796499	14	88432328	ENSG00000140030.4	GPR65	0.66	-0.66
MS	16p13.13	Locus_186	rs12927355	16	11194771	ENSG00000038532.10	CLEC16A	0.66	-0.66
MS	16p13.13	Locus_186	rs12927355	16	11194771	ENSG00000175646.3	PRM1	0.66	-0.66
MS	16p13.13	Locus_186	rs12927355	16	11194771	ENSG00000178257.2	PRM3	0.66	-0.66
MS	16p13.13	Locus_186	rs12927355	16	11194771	ENSG00000175643.7	RMI2	0.66	-0.66
MS	16p13.13	Locus_186	rs12927355	16	11194771	ENSG00000185338.4	SOCS1	0.66	-0.66
MS	16p13.13	Locus_186	rs12927355	16	11194771	ENSG00000178279.3	TNP2	0.66	-0.66
T1D	17q12	Locus_199	rs12150079	17	38025417	ENSG00000073605.14	GSDMB	0.66	-0.66
T1D	17q12	Locus_199	rs12150079	17	38025417	ENSG00000073584.14	SMARCE1	0.66	-0.66
CD	21q22.3	Locus_225	rs8127691	21	45614860	ENSG00000160218.8	TRAPPC10	0.66	-0.66
CD	1p31.3	Locus_10	rs41313262	1	67705900	ENSG00000198160.10	MIER1	0.66	-1
CD	1p31.3	Locus_10	rs41313262	1	67705900	ENSG00000116704.6	SLC35D1	0.66	-1
CD	1p31.3	Locus_10	rs41313262	1	67705900	ENSG00000081985.6	IL12RB2	0.66	-1
UC	1p31.3	Locus_10	rs11209026	1	67705958	ENSG00000081985.6	IL12RB2	0.66	-1
IBD	2q12.1	Locus_42	rs13001325	2	102939036	ENSG00000115604.6	IL18R1	0.66	-1
CD	3p21.31	Locus_63	rs149010539	3	49686084	ENSG00000183396.3	TMEM89	0.66	-1
CD	3p21.31	Locus_63	rs149010539	3	49686084	ENSG00000010256.6	UQCRC1	0.66	-1
CD	3p21.31	Locus_63	rs149010539	3	49686084	ENSG00000225697.6	SLC26A6	0.66	-1
CD	3p21.31	Locus_63	rs149010539	3	49686084	ENSG00000164078.8	MST1R	0.66	-1
CD	3p21.31	Locus_63	rs149010539	3	49686084	ENSG00000145020.10	AMT	0.66	-1
CD	3p21.31	Locus_63	rs149010539	3	49686084	ENSG00000177479.15	ARIH2	0.66	-1
CD	3p21.31	Locus_63	rs149010539	3	49686084	ENSG00000173421.12	CCDC36	0.66	-1
CD	3p21.31	Locus_63	rs149010539	3	49686084	ENSG00000177352.9	CCDC71	0.66	-1
CD	3p21.31	Locus_63	rs149010539	3	49686084	ENSG00000233276.2	GPX1	0.66	-1
CD	3p21.31	Locus_63	rs149010539	3	49686084	ENSG00000214706.6	IFRD2	0.66	-1
CD	3p21.31	Locus_63	rs149010539	3	49686084	ENSG00000068745.10	IP6K2	0.66	-1
CD	3p21.31	Locus_63	rs149010539	3	49686084	ENSG00000213672.3	NCKIPSD	0.66	-1
CD	3p21.31	Locus_63	rs149010539	3	49686084	ENSG00000198218.6	QRICH1	0.66	-1
CD	3p21.31	Locus_63	rs149010539	3	49686084	ENSG00000004534.10	RBM6	0.66	-1
CD	3p21.31	Locus_63	rs149010539	3	49686084	ENSG00000164068.11	RNF123	0.66	-1
CD	3p21.31	Locus_63	rs149010539	3	49686084	ENSG00000001617.7	SEMA3F	0.66	-1
CD	3p21.31	Locus_63	rs149010539	3	49686084	ENSG00000182179.6	UBA7	0.66	-1
CD	3p21.31	Locus_63	rs149010539	3	49686084	ENSG00000178252.13	WDR6	0.66	-1
MS	12q14.1	Locus_166	rs2069502	12	58144665	ENSG00000155980.7	KIF5A	0.66	-1
MS	12q14.1	Locus_166	rs2069502	12	58144665	ENSG00000240771.2	ARHGEF25	0.66	-1
MS	12q14.1	Locus_166	rs2069502	12	58144665	ENSG00000135454.9	B4GALNT1	0.66	-1
MS	12q14.1	Locus_166	rs2069502	12	58144665	ENSG00000135506.11	OS9	0.66	-1
MS	12q14.1	Locus_166	rs2069502	12	58144665	ENSG00000166908.13	PIP4K2C	0.66	-1
MS	12q14.1	Locus_166	rs2069502	12	58144665	ENSG00000135502.12	SLC26A10	0.66	-1
MS	12q14.1	Locus_166	rs2069502	12	58144665	ENSG00000135439.7	AGAP2	0.66	-1
MS	12q14.1	Locus_166	rs2069502	12	58144665	ENSG00000135407.6	AVIL	0.66	-1
MS	12q14.1	Locus_166	rs2069502	12	58144665	ENSG00000135446.12	CDK4	0.66	-1
MS	12q14.1	Locus_166	rs2069502	12	58144665	ENSG00000175215.5	CTDSP2	0.66	-1
MS	12q14.1	Locus_166	rs2069502	12	58144665	ENSG00000111012.5	CYP27B1	0.66	-1
MS	12q14.1	Locus_166	rs2069502	12	58144665	ENSG00000037897.12	METTL1	0.66	-1
MS	12q14.1	Locus_166	rs2069502	12	58144665	ENSG00000123427.11	METTL21B	0.66	-1
CD	16q12.1	Locus_190	rs5743293	16	50763779	ENSG00000121281.8	ADCY7	0.66	-1
CD	16q12.1	Locus_190	rs5743293	16	50763779	ENSG00000166164.11	BRD7	0.66	-1
CD	16q12.1	Locus_190	rs5743293	16	50763779	ENSG00000155393.8	HEATR3	0.66	-1
T1D	19p13.2	Locus_207	rs2304256	19	10475652	ENSG00000076662.5	ICAM3	0.66	-1
T1D	19p13.2	Locus_207	rs2304256	19	10475652	ENSG00000105371.8	ICAM4	0.66	-1
CD	20q13.33	Locus_218	rs6062496	20	62329099	ENSG00000101246.15	ARFRP1	0.66	-1
CD	20q13.33	Locus_218	rs6062496	20	62329099	ENSG00000101216.6	GMEB2	0.66	-1
CD	20q13.33	Locus_218	rs6062496	20	62329099	ENSG00000130589.12	HELZ2	0.66	-1
CD	20q13.33	Locus_218	rs6062496	20	62329099	ENSG00000203896.5	LIME1	0.66	-1
CD	20q13.33	Locus_218	rs6062496	20	62329099	ENSG00000258366.3	RTEL1	0.66	-1
CD	20q13.33	Locus_218	rs6062496	20	62329099	ENSG00000197457.5	STMN3	0.66	-1
SLE	22q11.21	Locus_226	rs131654	22	21917190	ENSG00000161180.6	CCDC116	0.66	-1.32
RA	19p13.2	Locus_207	rs34536443	19	10463118	ENSG00000090339.4	ICAM1	0.66	-2
RA	19p13.2	Locus_207	rs34536443	19	10463118	ENSG00000076662.5	ICAM3	0.66	-2

## Sheet: Table S10
Table S10. Causal gene confidence scores based on integration of gene prioritization results across all autoimmune diseases that had a GWAS signal in the same locus. Genes with positive confidence scores represent candidate causal genes.
Diseases	Cytoband	LocusNumber	Ensembl_ID	GeneSymbol	Weighted Total Evidence Score (Eg)	Confidence Score (CS)
CD_IBD_UC	20q13.33	Locus_218	ENSG00000243509.4	TNFRSF6B	2.66	2
RA_PSO_CD_T1D_SLE	19p13.2	Locus_207	ENSG00000105397.9	TYK2	3.32	2
PSO_IBD_RA	1q31.3-q32.1	Locus_30	ENSG00000081237.14	PTPRC	1.98	1.98
T1D_RA_UC	18p11.21	Locus_203	ENSG00000175354.14	PTPN2	1.98	1.98
CD_IBD	1q23.2	Locus_21	ENSG00000158714.6	SLAMF8	1.66	1.66
IBD	16q23.3	Locus_193	ENSG00000197943.5	PLCG2	1.66	1.66
IBD_CD	2q12.1	Locus_42	ENSG00000115607.5	IL18RAP	2.32	1.66
UC_IBD_CD	9q34.3	Locus_133	ENSG00000187796.9	CARD9	2.32	1.66
IBD_RA	1q21.3	Locus_18	ENSG00000160712.8	IL6R	1.32	1.32
MS	1q31.2	Locus_28	ENSG00000090104.7	RGS1	1.32	1.32
RA_T1D	2q11.2	Locus_41	ENSG00000144218.14	AFF3	1.32	1.32
SS_UC_RA_JIA_IBD_CD_MS	2q32.2	Locus_46	ENSG00000138378.13	STAT4	2.64	1.32
PSO_MS	3q12.3	Locus_66	ENSG00000144802.7	NFKBIZ	1.32	1.32
RA_T1D	6q15	Locus_104	ENSG00000112182.10	BACH2	1.32	1.32
RA_SS_PSO_SLE	6q23.3	Locus_111	ENSG00000118503.10	TNFAIP3	1.32	1.32
IBD_CD	9q32	Locus_131	ENSG00000181634.7	TNFSF15	1.32	1.32
SLE_RA	10q11.23	Locus_138	ENSG00000128815.13	WDFY4	1.32	1.32
CD_RA	11q24.3	Locus_161	ENSG00000134954.10	ETS1	1.32	1.32
RA_IBD	12q24.13	Locus_170	ENSG00000179295.11	PTPN11	1.32	1.32
RA_T1D_CD	15q14	Locus_181	ENSG00000172575.7	RASGRP1	1.32	1.32
T1D	15q25.1	Locus_185	ENSG00000103811.11	CTSH	1.32	1.32
SLE_MS_RA	16q24.1	Locus_194	ENSG00000140968.6	IRF8	1.32	1.32
T1D_RA	18q22.2	Locus_204	ENSG00000150637.4	CD226	1.32	1.32
RA_IBD	21q22.11	Locus_220	ENSG00000159128.10	IFNGR2	1.32	1.32
RA_T1D	21q22.3	Locus_224	ENSG00000160185.9	UBASH3A	1.32	1.32
T1D_RA_IBD_CD	4q27	Locus_80	ENSG00000109471.4	IL2	1.98	1.32
RA_IBD_MS_JIA	20q13.12	Locus_216	ENSG00000101017.9	CD40	1.98	1.32
CD_RA	21q22.3	Locus_225	ENSG00000160223.12	ICOSLG	1.98	1.32
SLE_CD	22q11.21	Locus_226	ENSG00000185651.10	UBE2L3	1.98	1.32
JIA	2q22.1	Locus_43	ENSG00000121966.6	CXCR4	1	1
PSA_PSO	6q21	Locus_106	ENSG00000056972.14	TRAF3IP2	1	1
UC	11q23.2	Locus_158	ENSG00000095110.3	NXPE1	1	1
SLE	16p11.2	Locus_189	ENSG00000169896.12	ITGAM	1	1
T1D_UC	2q24.2	Locus_44	ENSG00000115267.5	IFIH1	1.66	1
RA_MS	3p24.1	Locus_59	ENSG00000163508.8	EOMES	1.66	1
CD	3p21.31	Locus_63	ENSG00000173531.11	MST1	1.66	1
SS_RA	3p14.3	Locus_65	ENSG00000163687.9	DNASE1L3	1.66	1
MS	12q14.1	Locus_166	ENSG00000123297.12	TSFM	1.66	1
IBD_CD	16q12.1	Locus_190	ENSG00000167207.7	NOD2	1.66	1
UC_SS_T1D_CD_RA	17q12	Locus_199	ENSG00000073605.14	GSDMB	2.32	1
UC_RA_MS	1p36.32	Locus_2	ENSG00000157873.13	TNFRSF14	1.32	0.66
RA	1p36.13	Locus_4	ENSG00000159339.9	PADI4	0.66	0.66
IBD	1p36.11	Locus_6	ENSG00000142677.3	IL22RA1	0.66	0.66
CD	1p31.3	Locus_9	ENSG00000116641.11	DOCK7	0.66	0.66
RA_T1D	1p13.2	Locus_15	ENSG00000134242.11	PTPN22	1.32	0.66
MS	1p13.1	Locus_16	ENSG00000116815.11	CD58	1.32	0.66
IBD	1q21.3	Locus_17	ENSG00000163154.5	TNFAIP8L2	0.66	0.66
RA	1q23.1	Locus_20	ENSG00000160856.16	FCRL3	1.32	0.66
SS	1q24.2	Locus_24	ENSG00000198821.6	CD247	0.66	0.66
SLE	1q24.3	Locus_25	ENSG00000117560.6	FASLG	0.66	0.66
MS_CD	1q32.1	Locus_31	ENSG00000116852.10	KIF21B	1.32	0.66
SLE	1q42.3	Locus_33	ENSG00000143669.9	LYST	0.66	0.66
CD	2p23.3	Locus_35	ENSG00000158019.16	BRE	0.66	0.66
MS	2p21	Locus_36	ENSG00000152518.5	ZFP36L2	0.66	0.66
MS_CD	2p16.1	Locus_37	ENSG00000162927.9	PUS10	1.32	0.66
MS	2p14	Locus_40	ENSG00000115956.9	PLEK	0.66	0.66
IBD	2q31.3	Locus_45	ENSG00000115232.9	ITGA4	0.66	0.66
RA	2q33.1	Locus_49	ENSG00000064012.17	CASP8	1.32	0.66
SLE	2q34	Locus_51	ENSG00000030419.12	IKZF2	0.66	0.66
IBD	2q36.3	Locus_53	ENSG00000115009.7	CCL20	0.66	0.66
CD	2q37.1	Locus_55	ENSG00000085978.17	ATG16L1	1.32	0.66
UC	2q37.1	Locus_56	ENSG00000077044.5	DGKD	0.66	0.66
CD	3p22.1	Locus_61	ENSG00000168028.9	RPSA	0.66	0.66
CD	3p21.1	Locus_64	ENSG00000163933.5	RFT1	0.66	0.66
MS	3q13.11	Locus_67	ENSG00000114423.14	CBLB	0.66	0.66
RA	3q22.3	Locus_70	ENSG00000174564.8	IL20RB	0.66	0.66
CD	3q23	Locus_71	ENSG00000177311.6	ZBTB38	0.66	0.66
MS_SS	3q25.33	Locus_72	ENSG00000168811.2	IL12A	0.66	0.66
T1D_RA	4p15.2	Locus_75	ENSG00000168214.16	RBPJ	0.66	0.66
SLE	4q24	Locus_77	ENSG00000153064.7	BANK1	0.66	0.66
RA	6p25.3	Locus_97	ENSG00000137265.10	IRF4	0.66	0.66
MS_CD	5p13.1	Locus_83	ENSG00000171522.5	PTGER4	1.32	0.66
RA	5q11.2	Locus_84	ENSG00000164512.13	ANKRD55	1.32	0.66
CD	5q31.3	Locus_90	ENSG00000131507.9	NDFIP1	0.66	0.66
MS	5q31.3	Locus_91	ENSG00000145819.11	ARHGAP26	0.66	0.66
SLE	5q33.3	Locus_94	ENSG00000170234.8	PWWP2A	0.66	0.66
CD	5q35.2	Locus_95	ENSG00000113742.8	CPEB4	0.66	0.66
RA	6p23	Locus_98	ENSG00000112149.5	CD83	0.66	0.66
RA	6p21.1	Locus_103	ENSG00000146232.10	NFKBIE	1.32	0.66
CD	6q21	Locus_105	ENSG00000057657.10	PRDM1	0.66	0.66
IBD	6q24.2	Locus_112	ENSG00000135604.9	STX11	0.66	0.66
IBD_T1D_MS_RA	6q25.3	Locus_113	ENSG00000164691.12	TAGAP	1.32	0.66
IBD	7p21.1	Locus_115	ENSG00000105855.5	ITGB8	0.66	0.66
IBD	7p15.2	Locus_116	ENSG00000086300.11	SNX10	0.66	0.66
T1D	7p12.1	Locus_120	ENSG00000106078.13	COBL	0.66	0.66
RA	7q21.2	Locus_121	ENSG00000105810.5	CDK6	0.66	0.66
SLE_UC_RA_SS	7q32.1	Locus_123	ENSG00000128604.14	IRF5	1.32	0.66
CD	8q24.13	Locus_126	ENSG00000173334.3	TRIB1	0.66	0.66
CD	8q24.21	Locus_127	ENSG00000136997.10	MYC	0.66	0.66
IBD_UC	9p24.1	Locus_128	ENSG00000096968.8	JAK2	0.66	0.66
IBD_RA	9p13.3	Locus_130	ENSG00000172724.7	CCL19	1.32	0.66
RA	9q33.2	Locus_132	ENSG00000056558.6	TRAF1	1.32	0.66
RA_T1D	10p14	Locus_135	ENSG00000107485.11	GATA3	0.66	0.66
CD	10q21.2	Locus_141	ENSG00000181915.3	ADO	0.66	0.66
MS_T1D	10q22.3	Locus_143	ENSG00000108175.12	ZMIZ1	0.66	0.66
RA	10q22.3	Locus_144	ENSG00000133661.11	SFTPD	0.66	0.66
CD	10q24.2	Locus_147	ENSG00000107554.11	DNMBP	0.66	0.66
RA	11p12	Locus_149	ENSG00000175104.10	TRAF6	0.66	0.66
MS	11q13.4	Locus_153	ENSG00000172890.7	NADSYN1	0.66	0.66
CD_SLE	11q13.4	Locus_154	ENSG00000168010.6	ATG16L2	0.66	0.66
MS	11q24.1	Locus_160	ENSG00000154127.5	UBASH3B	0.66	0.66
MS	12p13.31	Locus_162	ENSG00000067182.3	TNFRSF1A	1.32	0.66
CD	12q12	Locus_164	ENSG00000188906.9	LRRK2	0.66	0.66
RA_T1D	12q13.2	Locus_165	ENSG00000139531.8	SUOX	1.32	0.66
UC	12q15	Locus_167	ENSG00000111537.4	IFNG	0.66	0.66
SLE	13q14.11	Locus_172	ENSG00000120690.9	ELF1	0.66	0.66
CD	13q14.11	Locus_173	ENSG00000151773.8	CCDC122	0.66	0.66
MS	13q14.2	Locus_174	ENSG00000176124.7	DLEU1	0.66	0.66
CD_T1D	13q32.3	Locus_175	ENSG00000169508.6	GPR183	0.66	0.66
RA	14q23.1	Locus_177	ENSG00000027075.9	PRKCH	0.66	0.66
MS	14q24.1	Locus_178	ENSG00000185650.8	ZFP36L1	0.66	0.66
IBD	14q24.3	Locus_179	ENSG00000170345.5	FOS	0.66	0.66
CD	15q22.33	Locus_182	ENSG00000166949.11	SMAD3	0.66	0.66
UC	16p11.2	Locus_188	ENSG00000005844.13	ITGAL	0.66	0.66
SLE	16q21	Locus_191	ENSG00000070770.4	CSNK2A2	0.66	0.66
T1D	16q23.1	Locus_192	ENSG00000050820.12	BCAR1	0.66	0.66
IBD	17q12	Locus_198	ENSG00000172156.3	CCL11	0.66	0.66
CD	19q13.11	Locus_209	ENSG00000257103.4	LSM14A	0.66	0.66
CD	19q13.32	Locus_210	ENSG00000125746.10	EML2	0.66	0.66
IBD	20q11.21	Locus_214	ENSG00000101336.8	HCK	0.66	0.66
UC	20q13.12	Locus_215	ENSG00000064205.6	WISP2	0.66	0.66
CD_MS	22q12.3	Locus_228	ENSG00000100365.10	NCF4	1.32	0.66
RA	Xq28	Locus_230	ENSG00000184216.7	IRAK1	0.66	0.66
RA_IBD	1q23.3	Locus_23	ENSG00000143226.9	FCGR2A	1.98	0.66
VIT_GD_CD	6q27	Locus_114	ENSG00000026297.11	RNASET2	1.98	0.66
CD_MS	11q12.2	Locus_150	ENSG00000013725.10	CD6	2.32	0.66
UC	1p36.13	Locus_5	ENSG00000178828.5	RNF186	1	0.34
CD_UC_SS	1p31.3	Locus_10	ENSG00000081985.6	IL12RB2	1.98	0.32
CD	1p36.33	Locus_1	ENSG00000235098.4	ANKRD65	0.66	0
CD	1p36.33	Locus_1	ENSG00000242485.1	MRPL20	0.66	0
CD	1p36.33	Locus_1	ENSG00000169962.4	TAS1R3	0.66	0
CD	1p36.23	Locus_3	ENSG00000116288.8	PARK7	0.66	0
CD	1p36.23	Locus_3	ENSG00000049245.8	VAMP3	0.66	0
RA	1p36.23	Locus_3	ENSG00000049249.4	TNFRSF9	0.66	0
MS	1p22.3	Locus_12	ENSG00000142867.8	BCL10	0.66	0
MS	1p22.3	Locus_12	ENSG00000153904.14	DDAH1	0.66	0
MS	1p22.1	Locus_13	ENSG00000067208.10	EVI5	0.66	0
MS	1p22.1	Locus_13	ENSG00000154511.7	FAM69A	0.66	0
MS	1p22.1	Locus_13	ENSG00000162676.7	GFI1	0.66	0
MS	1p22.1	Locus_13	ENSG00000237003.1	RP4-612C19.1	0.66	0
MS	1p21.2	Locus_14	ENSG00000117543.15	DPH5	0.66	0
MS	1p21.2	Locus_14	ENSG00000162694.9	EXTL2	0.66	0
MS	1p21.2	Locus_14	ENSG00000162695.7	SLC30A7	0.66	0
MS	1p21.2	Locus_14	ENSG00000162692.6	VCAM1	0.66	0
CD	1q22	Locus_19	ENSG00000143537.9	ADAM15	0.66	0
CD	1q22	Locus_19	ENSG00000160752.10	FDPS	0.66	0
CD	1q22	Locus_19	ENSG00000177628.11	GBA	0.66	0
CD	1q22	Locus_19	ENSG00000160766.10	GBAP1	0.66	0
CD	1q22	Locus_19	ENSG00000173171.10	MTX1	0.66	0
CD	1q22	Locus_19	ENSG00000185499.12	MUC1	0.66	0
CD	1q22	Locus_19	ENSG00000225855.2	RUSC1-AS1	0.66	0
CD	1q22	Locus_19	ENSG00000196189.8	SEMA4A	0.66	0
CD	1q22	Locus_19	ENSG00000132718.7	SYT11	0.66	0
CD	1q22	Locus_19	ENSG00000169231.9	THBS3	0.66	0
CD	1q23.3	Locus_22	ENSG00000122223.8	CD244	0.66	0
RA	1q23.3	Locus_22	ENSG00000122224.13	LY9	0.66	0
CD_UC	1q32.1	Locus_32	ENSG00000136634.5	IL10	0.66	0
IBD	1q32.1	Locus_32	ENSG00000136653.15	RASSF5	0.66	0
UC	1q32.1	Locus_32	ENSG00000234981.1	RP11-534L20.4	0.66	0
BD	1q32.1	Locus_32	ENSG00000123836.10	PFKFB2	0.66	0
CD	2p23.3	Locus_34	ENSG00000138031.10	ADCY3	0.66	0
CD	2p23.3	Locus_34	ENSG00000138092.6	CENPO	0.66	0
CD	2q33.1	Locus_47	ENSG00000162944.6	RFTN2	0.66	0
CD	2q33.1	Locus_47	ENSG00000115896.11	PLCL1	0.66	0
IBD_RA	2q33.2	Locus_50	ENSG00000178562.13	CD28	1.32	0
IBD_T1D_RA	2q33.2	Locus_50	ENSG00000163599.10	CTLA4	1.32	0
UC	2q35	Locus_52	ENSG00000158428.3	C2orf62	0.66	0
IBD	2q35	Locus_52	ENSG00000163464.7	CXCR1	0.66	0
MS	2q37.1	Locus_54	ENSG00000135899.12	SP110	0.66	0
MS	2q37.1	Locus_54	ENSG00000079263.14	SP140	0.66	0
MS	2q37.1	Locus_54	ENSG00000185404.12	SP140L	0.66	0
IBD	3p21.31	Locus_62	ENSG00000163823.3	CCR1	0.66	0
IBD	3p21.31	Locus_62	ENSG00000160791.12	CCR5	0.66	0
SS_MS	3q13.33	Locus_68	ENSG00000163389.6	POGLUT1	0.66	0
SS_MS	3q13.33	Locus_68	ENSG00000113845.5	TIMMDC1	0.66	0
MS	3q13.33	Locus_68	ENSG00000031081.6	ARHGAP31	0.66	0
MS	3q13.33	Locus_68	ENSG00000121594.7	CD80	0.66	0
MS	3q13.33	Locus_68	ENSG00000176142.8	TMEM39A	0.66	0
MS	3q13.33	Locus_69	ENSG00000114013.11	CD86	0.66	0
MS	3q13.33	Locus_69	ENSG00000145088.4	EAF2	0.66	0
MS	3q13.33	Locus_69	ENSG00000173230.11	GOLGB1	0.66	0
MS	3q13.33	Locus_69	ENSG00000145103.8	ILDR1	0.66	0
MS	3q13.33	Locus_69	ENSG00000173226.12	IQCB1	0.66	0
SS	4p16.3	Locus_74	ENSG00000145214.9	DGKQ	0.66	0
SS	4p16.3	Locus_74	ENSG00000178950.12	GAK	0.66	0
SS	4p16.3	Locus_74	ENSG00000127419.12	TMEM175	0.66	0
RA	4p12	Locus_76	ENSG00000135605.8	TEC	0.66	0
CD	4p12	Locus_76	ENSG00000074966.6	TXK	0.66	0
SS	4q24	Locus_79	ENSG00000109323.4	MANBA	0.66	0
SS	4q24	Locus_79	ENSG00000109320.7	NFKB1	0.66	0
MS	5p13.2	Locus_82	ENSG00000152611.7	CAPSL	0.66	0
MS	5p13.2	Locus_82	ENSG00000168685.10	IL7R	0.66	0
MS	5p13.2	Locus_82	ENSG00000152582.8	SPEF2	0.66	0
CD	5q15	Locus_86	ENSG00000164308.12	ERAP2	0.66	0
CD	5q15	Locus_86	ENSG00000113441.11	LNPEP	0.66	0
CD	5q23.3	Locus_88	ENSG00000158985.9	CDC42SE2	0.66	0
CD	5q23.3	Locus_88	ENSG00000169567.7	HINT1	0.66	0
RA_CD	5q31.1	Locus_89	ENSG00000164398.8	ACSL6	1.32	0
RA_CD	5q31.1	Locus_89	ENSG00000164400.4	CSF2	1.32	0
IBD_CD	5q31.1	Locus_89	ENSG00000113520.6	IL4	1.32	0
CD	5q33.1	Locus_92	ENSG00000237693.4	IRGM	1.32	0
RA_SS_SLE	5q33.1	Locus_92	ENSG00000145901.10	TNIP1	1.32	0
IBD	5q33.3	Locus_93	ENSG00000113302.4	IL12B	0.66	0
PSO	5q33.3	Locus_93	ENSG00000164330.12	EBF1	0.66	0
MS	5q35.3	Locus_96	ENSG00000160867.10	FGFR4	0.66	0
MS	5q35.3	Locus_96	ENSG00000165671.14	NSD1	0.66	0
MS	5q35.3	Locus_96	ENSG00000198055.6	GRK6	0.66	0
MS	5q35.3	Locus_96	ENSG00000169223.10	LMAN2	0.66	0
MS	5q35.3	Locus_96	ENSG00000169220.13	RGS14	0.66	0
IBD	5q35.3	Locus_96	ENSG00000146094.9	DOK3	0.66	0
T1D	6p22.2	Locus_100	ENSG00000186470.9	BTN3A2	0.66	0
T1D	6p22.2	Locus_100	ENSG00000111801.11	BTN3A3	0.66	0
T1D	6p22.2	Locus_100	ENSG00000180573.8	HIST1H2AC	0.66	0
T1D	6p22.2	Locus_100	ENSG00000158373.7	HIST1H2BD	0.66	0
T1D	6p22.2	Locus_100	ENSG00000182952.4	HMGN4	0.66	0
T1D	6p22.2	Locus_100	ENSG00000112343.8	TRIM38	0.66	0
T1D	6p22.1	Locus_101	ENSG00000124657.1	OR2B6	0.66	0
T1D	6p22.1	Locus_101	ENSG00000137338.4	PGBD1	0.66	0
T1D	6p22.1	Locus_101	ENSG00000189298.9	ZKSCAN3	0.66	0
T1D	6p22.1	Locus_101	ENSG00000197279.3	ZNF165	0.66	0
SLE	6p22.1	Locus_101	ENSG00000196812.4	ZSCAN16	0.66	0
T1D	6p22.1	Locus_101	ENSG00000235109.3	ZSCAN31	0.66	0
MS	6p22.1	Locus_101	ENSG00000198704.5	GPX6	0.66	0
MS	6q23.3	Locus_109	ENSG00000135541.16	AHI1	0.66	0
MS	6q23.3	Locus_109	ENSG00000231028.4	LINC00271	0.66	0
MS	6q23.3	Locus_110	ENSG00000016402.8	IL20RA	0.66	0
MS	6q23.3	Locus_110	ENSG00000164485.10	IL22RA2	0.66	0
SLE_RA	8p23.1	Locus_124	ENSG00000154319.10	FAM167A	1.32	0
SLE_SS_RA	8p23.1	Locus_124	ENSG00000136573.8	BLK	1.32	0
MS	8q21.12	Locus_125	ENSG00000104432.8	IL7	0.66	0
MS	8q21.12	Locus_125	ENSG00000171033.8	PKIA	0.66	0
MS	8q21.12	Locus_125	ENSG00000104427.7	ZC2HC1A	0.66	0
T1D_MS_RA	10p15.1	Locus_134	ENSG00000134460.11	IL2RA	1.32	0
IBD_MS	10p15.1	Locus_134	ENSG00000134470.15	IL15RA	1.32	0
CD	10p11.21	Locus_137	ENSG00000095794.15	CREM	0.66	0
CD	10p11.21	Locus_137	ENSG00000233200.1	RP11-324I22.2	0.66	0
CD	10q21.1	Locus_139	ENSG00000122873.7	CISD1	0.66	0
CD	10q21.1	Locus_139	ENSG00000151151.5	IPMK	0.66	0
CD	10q21.1	Locus_139	ENSG00000072401.10	UBE2D1	0.66	0
RA	10q21.2	Locus_140	ENSG00000150347.10	ARID5B	0.66	0
RA	10q21.2	Locus_140	ENSG00000182010.6	RTKN2	0.66	0
CD	10q22.2	Locus_142	ENSG00000196968.6	FUT11	0.66	0
CD	10q22.2	Locus_142	ENSG00000166507.12	NDST2	0.66	0
T1D	10q23.31	Locus_145	ENSG00000171862.5	PTEN	0.66	0
T1D	10q23.31	Locus_145	ENSG00000184719.7	RNLS	0.66	0
MS	10q23.33	Locus_146	ENSG00000152804.6	HHEX	0.66	0
MS	10q23.33	Locus_146	ENSG00000119912.11	IDE	0.66	0
MS	10q23.33	Locus_146	ENSG00000138160.4	KIF11	0.66	0
SS_SLE	11p15.5	Locus_148	ENSG00000185507.15	IRF7	0.66	0
SS	11p15.5	Locus_148	ENSG00000185522.4	C11orf35	0.66	0
SS_SLE	11p15.5	Locus_148	ENSG00000069696.6	DRD4	0.66	0
SS	11p15.5	Locus_148	ENSG00000177106.10	EPS8L2	0.66	0
SS	11p15.5	Locus_148	ENSG00000174775.12	HRAS	0.66	0
SS	11p15.5	Locus_148	ENSG00000070047.7	PHRF1	0.66	0
SS	11p15.5	Locus_148	ENSG00000023191.12	RNH1	0.66	0
SLE	11p15.5	Locus_148	ENSG00000185101.8	ANO9	0.66	0
CD_RA	11q12.2	Locus_151	ENSG00000134824.9	FADS2	1.32	0
RA	11q12.2	Locus_151	ENSG00000149485.12	FADS1	1.32	0
CD	11q13.1	Locus_152	ENSG00000126500.3	FLRT1	0.66	0
CD	11q13.1	Locus_152	ENSG00000126432.9	PRDX5	0.66	0
CD	11q13.1	Locus_152	ENSG00000173511.5	VEGFB	0.66	0
SLE	11q23.3	Locus_159	ENSG00000160703.11	NLRX1	0.66	0
SS	11q23.3	Locus_159	ENSG00000019144.12	PHLDB1	0.66	0
SS	11q23.3	Locus_159	ENSG00000118094.7	TREH	0.66	0
SS	11q23.3	Locus_159	ENSG00000110367.7	DDX6	0.66	0
RA	11q23.3	Locus_159	ENSG00000160683.4	CXCR5	0.66	0
MS_T1D	12p13.31	Locus_163	ENSG00000184293.3	CLECL1	1.32	0
MS_T1D	12p13.31	Locus_163	ENSG00000110848.4	CD69	1.32	0
RA	12q24.12	Locus_169	ENSG00000135148.7	TRAFD1	0.66	0
RA	12q24.12	Locus_169	ENSG00000111252.6	SH2B3	0.66	0
T1D	12q24.12	Locus_169	ENSG00000111275.8	ALDH2	0.66	0
MS	14q31.3	Locus_180	ENSG00000054983.12	GALC	1.32	0
MS_IBD	14q31.3	Locus_180	ENSG00000140030.4	GPR65	1.32	0
SS	15q24.1	Locus_184	ENSG00000213578.4	CPLX3	0.66	0
SS	15q24.1	Locus_184	ENSG00000103653.12	CSK	0.66	0
SS	15q24.1	Locus_184	ENSG00000140465.9	CYP1A1	0.66	0
SS	15q24.1	Locus_184	ENSG00000178761.10	FAM219B	0.66	0
SS	15q24.1	Locus_184	ENSG00000140506.12	LMAN1L	0.66	0
SS	15q24.1	Locus_184	ENSG00000178802.13	MPI	0.66	0
SS	15q24.1	Locus_184	ENSG00000140497.12	SCAMP2	0.66	0
SS	15q24.1	Locus_184	ENSG00000140474.8	ULK3	0.66	0
SS	15q24.1	Locus_184	ENSG00000138621.7	PPCDC	0.66	0
SS	15q24.1	Locus_184	ENSG00000178718.5	RPP25	0.66	0
SS	15q24.1	Locus_184	ENSG00000198794.7	SCAMP5	0.66	0
T1D_MS	16p13.13	Locus_186	ENSG00000038532.10	CLEC16A	1.98	0
T1D_MS	16p13.13	Locus_186	ENSG00000182108.5	DEXI	1.98	0
CD	16p11.2	Locus_187	ENSG00000184110.10	EIF3C	0.66	0
CD	16p11.2	Locus_187	ENSG00000198156.6	NPIPB6	0.66	0
CD	16p11.2	Locus_187	ENSG00000233232.2	NPIPB7	0.66	0
CD	16p11.2	Locus_187	ENSG00000169682.13	SPNS1	0.66	0
CD	16p11.2	Locus_187	ENSG00000184730.6	APOBR	0.66	0
CD	16p11.2	Locus_187	ENSG00000176476.4	CCDC101	0.66	0
CD	16p11.2	Locus_187	ENSG00000261832.1	CLN3	0.66	0
CD	16p11.2	Locus_187	ENSG00000197272.2	IL27	0.66	0
CD	16p11.2	Locus_187	ENSG00000178188.10	SH2B1	0.66	0
CD	16p11.2	Locus_187	ENSG00000196502.7	SULT1A1	0.66	0
CD	16p11.2	Locus_187	ENSG00000197165.6	SULT1A2	0.66	0
CD	16p11.2	Locus_187	ENSG00000178952.4	TUFM	0.66	0
IBD	16p11.2	Locus_187	ENSG00000102879.11	CORO1A	0.66	0
RA	17p13.2	Locus_196	ENSG00000108561.4	C1QBP	0.66	0
RA	17p13.2	Locus_196	ENSG00000180626.9	ZNF594	0.66	0
IBD_MS	17q21.2	Locus_200	ENSG00000168610.10	STAT3	1.32	0
IBD_MS_UC	17q21.2	Locus_200	ENSG00000126561.12	STAT5A	1.32	0
CD_UC	17q21.2	Locus_200	ENSG00000173757.5	STAT5B	1.32	0
MS_CD	17q23.1	Locus_201	ENSG00000108443.9	RPS6KB1	1.32	0
MS_CD	17q23.1	Locus_201	ENSG00000062716.6	VMP1	1.32	0
SS	17q25.1	Locus_202	ENSG00000125449.2	ARMC7	0.66	0
SS	17q25.1	Locus_202	ENSG00000125447.12	GGA3	0.66	0
SS	17q25.1	Locus_202	ENSG00000125445.6	MRPS7	0.66	0
SS	17q25.1	Locus_202	ENSG00000125458.2	NT5C	0.66	0
SS	17q25.1	Locus_202	ENSG00000125450.6	NUP85	0.66	0
SS	17q25.1	Locus_202	ENSG00000170190.11	SLC16A5	0.66	0
CD	19p13.3	Locus_205	ENSG00000064932.11	SBNO2	0.66	0
CD	19p13.3	Locus_205	ENSG00000099817.7	POLR2E	0.66	0
MS	19p13.3	Locus_206	ENSG00000125730.12	C3	0.66	0
MS	19p13.3	Locus_206	ENSG00000125651.9	GTF2F1	0.66	0
MS	19p13.3	Locus_206	ENSG00000125735.6	TNFSF14	0.66	0
SS_MS	19p13.11	Locus_208	ENSG00000096996.11	IL12RB1	0.66	0
SS_MS	19p13.11	Locus_208	ENSG00000130518.12	IQCN	0.66	0
MS	19p13.11	Locus_208	ENSG00000099308.6	MAST3	0.66	0
MS	19p13.11	Locus_208	ENSG00000216490.3	IFI30	0.66	0
MS	19p13.11	Locus_208	ENSG00000130522.4	JUND	0.66	0
MS	19p13.11	Locus_208	ENSG00000130520.6	LSM4	0.66	0
MS	19p13.11	Locus_208	ENSG00000267959.3	MIR3188	0.66	0
MS	19p13.11	Locus_208	ENSG00000254858.5	MPV17L2	0.66	0
MS	19p13.11	Locus_208	ENSG00000105650.17	PDE4C	0.66	0
MS	19p13.11	Locus_208	ENSG00000105649.5	RAB3A	0.66	0
T1D	19q13.32	Locus_211	ENSG00000181027.6	FKRP	0.66	0
T1D	19q13.32	Locus_211	ENSG00000105287.8	PRKD2	0.66	0
CD	19q13.33	Locus_212	ENSG00000176920.10	FUT2	0.66	0
CD	19q13.33	Locus_212	ENSG00000182264.4	IZUMO1	0.66	0
CD	19q13.33	Locus_212	ENSG00000142233.7	NTN5	0.66	0
UC	19q13.42	Locus_213	ENSG00000240403.1	KIR3DL2	0.66	0
IBD	19q13.42	Locus_213	ENSG00000186818.8	LILRB4	0.66	0
MS	20q13.2	Locus_217	ENSG00000019186.5	CYP24A1	0.66	0
MS	20q13.2	Locus_217	ENSG00000101132.5	PFDN4	0.66	0
IBD_UC	21q22.2	Locus_223	ENSG00000157578.9	LCA5L	0.66	0
CD	21q22.2	Locus_223	ENSG00000157557.7	ETS2	0.66	0
T1D	22q12.2	Locus_227	ENSG00000184076.10	UQCR10	0.66	0
CD	22q12.2	Locus_227	ENSG00000100330.11	MTMR3	0.66	0
CD	22q13.1	Locus_229	ENSG00000100311.12	PDGFB	0.66	0
RA	22q13.1	Locus_229	ENSG00000100321.10	SYNGR1	0.66	0
IBD_CD_UC	1p31.3	Locus_10	ENSG00000162594.10	IL23R	1.66	-0.32
UC	1p36.13	Locus_5	ENSG00000162542.9	TMCO4	0.66	-0.34
RA_IBD	1q23.3	Locus_23	ENSG00000158869.6	FCER1G	1.32	-0.66
SLE_IBD	1q23.3	Locus_23	ENSG00000186517.9	ARHGAP30	1.32	-0.66
RA	6q27	Locus_114	ENSG00000112486.10	CCR6	1.32	-0.66
MS_RA	11q12.2	Locus_150	ENSG00000110448.6	CD5	1.66	-0.66
MS_CD	16p13.13	Locus_186	ENSG00000175643.7	RMI2	1.32	-0.66
MS_IBD	16p13.13	Locus_186	ENSG00000185338.4	SOCS1	1.32	-0.66
UC	1p36.32	Locus_2	ENSG00000162585.12	C1orf86	0.66	-0.66
RA_MS	1p36.32	Locus_2	ENSG00000142606.11	MMEL1	0.66	-0.66
MS	1p36.32	Locus_2	ENSG00000157870.10	FAM213B	0.66	-0.66
MS	1p36.32	Locus_2	ENSG00000215912.7	TTC34	0.66	-0.66
SLE	1p13.2	Locus_15	ENSG00000116793.11	PHTF1	0.66	-0.66
CD	1p13.2	Locus_15	ENSG00000134262.8	AP4B1	0.66	-0.66
CD	1p13.2	Locus_15	ENSG00000188761.7	BCL2L15	0.66	-0.66
MS	1p13.1	Locus_16	ENSG00000134256.8	CD101	0.66	-0.66
MS	1p13.1	Locus_16	ENSG00000143061.13	IGSF3	0.66	-0.66
MS	1p13.1	Locus_16	ENSG00000230381.2	RP4-655J12.5	0.66	-0.66
RA	1p13.1	Locus_16	ENSG00000116824.4	CD2	0.66	-0.66
RA	1q23.1	Locus_20	ENSG00000163518.6	FCRL4	0.66	-0.66
MS	1q32.1	Locus_31	ENSG00000163362.6	C1orf106	0.66	-0.66
MS	1q32.1	Locus_31	ENSG00000081248.6	CACNA1S	0.66	-0.66
CD	1q32.1	Locus_31	ENSG00000170128.2	GPR25	0.66	-0.66
MS	2p16.1	Locus_37	ENSG00000162929.9	KIAA1841	0.66	-0.66
MS_RA	2p16.1	Locus_37	ENSG00000162924.9	REL	0.66	-0.66
MS	2p16.1	Locus_37	ENSG00000162928.8	PEX13	0.66	-0.66
RA	2q33.1	Locus_49	ENSG00000003400.10	CASP10	0.66	-0.66
RA	2q33.1	Locus_49	ENSG00000003402.15	CFLAR	0.66	-0.66
IBD	2q37.1	Locus_55	ENSG00000168918.9	INPP5D	0.66	-0.66
CD	5p13.1	Locus_83	ENSG00000132357.9	CARD6	0.66	-0.66
RA	5q11.2	Locus_84	ENSG00000243592.1	RPL17P22	0.66	-0.66
RA	5q31.1	Locus_89	ENSG00000164399.4	IL3	0.66	-0.66
IBD	5q31.1	Locus_89	ENSG00000113525.5	IL5	0.66	-0.66
CD	5q31.1	Locus_89	ENSG00000125347.9	IRF1	0.66	-0.66
CD	5q31.1	Locus_89	ENSG00000131435.8	PDLIM4	0.66	-0.66
CD	5q31.1	Locus_89	ENSG00000197208.5	SLC22A4	0.66	-0.66
CD	5q31.1	Locus_89	ENSG00000197375.8	SLC22A5	0.66	-0.66
CD	5q31.1	Locus_89	ENSG00000113522.9	RAD50	0.66	-0.66
CD	5q31.1	Locus_89	ENSG00000158987.15	RAPGEF6	0.66	-0.66
CD	5q33.1	Locus_92	ENSG00000197083.7	ZNF300P1	0.66	-0.66
SS_SLE	5q33.1	Locus_92	ENSG00000197043.9	ANXA6	0.66	-0.66
RA	6p21.1	Locus_103	ENSG00000096384.15	HSP90AB1	0.66	-0.66
RA	6p21.1	Locus_103	ENSG00000146221.8	TCTE1	0.66	-0.66
T1D	6q25.3	Locus_113	ENSG00000130363.7	RSPH3	0.66	-0.66
CD	6q25.3	Locus_113	ENSG00000216480.2	RP3-393E18.1	0.66	-0.66
SS	7q32.1	Locus_123	ENSG00000064419.9	TNPO3	0.66	-0.66
SS	7q32.1	Locus_123	ENSG00000205085.4	FAM71F2	0.66	-0.66
SS	8p23.1	Locus_124	ENSG00000079459.8	FDFT1	0.66	-0.66
SS	8p23.1	Locus_124	ENSG00000154328.11	NEIL2	0.66	-0.66
RA	8p23.1	Locus_124	ENSG00000164733.16	CTSB	0.66	-0.66
RA	9p13.3	Locus_130	ENSG00000137077.3	CCL21	0.66	-0.66
RA	9q33.2	Locus_132	ENSG00000106804.6	C5	0.66	-0.66
T1D_RA	10p15.1	Locus_134	ENSG00000065675.10	PRKCQ	0.66	-0.66
MS	10p15.1	Locus_134	ENSG00000170525.14	PFKFB3	0.66	-0.66
MS	10p15.1	Locus_134	ENSG00000134453.11	RBM17	0.66	-0.66
MS	10p15.1	Locus_134	ENSG00000214015.3	RP11-414H17.2	0.66	-0.66
MS	12p13.31	Locus_162	ENSG00000008323.11	PLEKHG6	0.66	-0.66
MS	12p13.31	Locus_162	ENSG00000111319.8	SCNN1A	0.66	-0.66
AS	12p13.31	Locus_162	ENSG00000010292.8	NCAPD2	0.66	-0.66
CD	12p13.31	Locus_162	ENSG00000111321.6	LTBR	0.66	-0.66
MS	12p13.31	Locus_163	ENSG00000069493.10	CLEC2D	0.66	-0.66
MS	12p13.31	Locus_163	ENSG00000111796.3	KLRB1	0.66	-0.66
IBD	12p13.31	Locus_163	ENSG00000172243.13	CLEC7A	0.66	-0.66
RA	12q13.2	Locus_165	ENSG00000123374.6	CDK2	0.66	-0.66
RA	12q13.2	Locus_165	ENSG00000065361.10	ERBB3	0.66	-0.66
RA_T1D	12q13.2	Locus_165	ENSG00000123411.10	IKZF4	0.66	-0.66
T1D	12q13.2	Locus_165	ENSG00000197728.5	RPS26	0.66	-0.66
PSO	12q13.2	Locus_165	ENSG00000139540.7	SLC39A5	0.66	-0.66
MS	17q23.1	Locus_201	ENSG00000189050.10	RNFT1	0.66	-0.66
MS	17q23.1	Locus_201	ENSG00000108423.10	TUBD1	0.66	-0.66
CD	17q23.1	Locus_201	ENSG00000199004.1	MIR21	0.66	-0.66
RA	22q12.3	Locus_228	ENSG00000100385.9	IL2RB	0.66	-0.66
SS_T1D_CD_RA	17q12	Locus_199	ENSG00000172057.5	ORMDL3	1.32	-1
SS_CD_RA	17q12	Locus_199	ENSG00000186075.8	ZPBP2	1.32	-1
SS_CD	17q12	Locus_199	ENSG00000161395.8	PGAP3	1.32	-1
SS_CD	17q12	Locus_199	ENSG00000167914.6	GSDMA	1.32	-1
CD_RA	17q12	Locus_199	ENSG00000131748.11	STARD3	1.32	-1
PSO	2q24.2	Locus_44	ENSG00000237750.2	AC007740.1	0.66	-1
RA	3p24.1	Locus_59	ENSG00000163512.9	AZI2	0.66	-1
MS	3p24.1	Locus_59	ENSG00000187118.8	CMC1	0.66	-1
CD	3p21.31	Locus_63	ENSG00000183396.3	TMEM89	0.66	-1
CD	3p21.31	Locus_63	ENSG00000010256.6	UQCRC1	0.66	-1
CD	3p21.31	Locus_63	ENSG00000225697.6	SLC26A6	0.66	-1
CD	3p21.31	Locus_63	ENSG00000164078.8	MST1R	0.66	-1
CD	3p21.31	Locus_63	ENSG00000145020.10	AMT	0.66	-1
CD	3p21.31	Locus_63	ENSG00000177479.15	ARIH2	0.66	-1
CD	3p21.31	Locus_63	ENSG00000173421.12	CCDC36	0.66	-1
CD	3p21.31	Locus_63	ENSG00000177352.9	CCDC71	0.66	-1
CD	3p21.31	Locus_63	ENSG00000233276.2	GPX1	0.66	-1
CD	3p21.31	Locus_63	ENSG00000214706.6	IFRD2	0.66	-1
CD	3p21.31	Locus_63	ENSG00000068745.10	IP6K2	0.66	-1
CD	3p21.31	Locus_63	ENSG00000213672.3	NCKIPSD	0.66	-1
CD	3p21.31	Locus_63	ENSG00000198218.6	QRICH1	0.66	-1
CD	3p21.31	Locus_63	ENSG00000004534.10	RBM6	0.66	-1
CD	3p21.31	Locus_63	ENSG00000164068.11	RNF123	0.66	-1
CD	3p21.31	Locus_63	ENSG00000001617.7	SEMA3F	0.66	-1
CD	3p21.31	Locus_63	ENSG00000182179.6	UBA7	0.66	-1
CD	3p21.31	Locus_63	ENSG00000178252.13	WDR6	0.66	-1
IBD	3p21.31	Locus_63	ENSG00000164062.8	APEH	0.66	-1
SS	3p14.3	Locus_65	ENSG00000136068.10	FLNB	0.66	-1
SS	3p14.3	Locus_65	ENSG00000163684.7	RPP14	0.66	-1
SS	3p14.3	Locus_65	ENSG00000168297.11	PXK	0.66	-1
RA_MS	12q14.1	Locus_166	ENSG00000135446.12	CDK4	0.66	-1
RA_MS	12q14.1	Locus_166	ENSG00000111012.5	CYP27B1	0.66	-1
MS	12q14.1	Locus_166	ENSG00000155980.7	KIF5A	0.66	-1
MS	12q14.1	Locus_166	ENSG00000240771.2	ARHGEF25	0.66	-1
MS	12q14.1	Locus_166	ENSG00000135454.9	B4GALNT1	0.66	-1
MS	12q14.1	Locus_166	ENSG00000135506.11	OS9	0.66	-1
MS	12q14.1	Locus_166	ENSG00000166908.13	PIP4K2C	0.66	-1
MS	12q14.1	Locus_166	ENSG00000135502.12	SLC26A10	0.66	-1
MS	12q14.1	Locus_166	ENSG00000135439.7	AGAP2	0.66	-1
MS	12q14.1	Locus_166	ENSG00000135407.6	AVIL	0.66	-1
MS	12q14.1	Locus_166	ENSG00000175215.5	CTDSP2	0.66	-1
MS	12q14.1	Locus_166	ENSG00000037897.12	METTL1	0.66	-1
MS	12q14.1	Locus_166	ENSG00000123427.11	METTL21B	0.66	-1
IBD	16q12.1	Locus_190	ENSG00000167208.10	SNX20	0.66	-1
CD	16q12.1	Locus_190	ENSG00000121281.8	ADCY7	0.66	-1
CD	16q12.1	Locus_190	ENSG00000166164.11	BRD7	0.66	-1
CD	16q12.1	Locus_190	ENSG00000155393.8	HEATR3	0.66	-1
CD	1p31.3	Locus_10	ENSG00000198160.10	MIER1	0.66	-1.32
CD	1p31.3	Locus_10	ENSG00000116704.6	SLC35D1	0.66	-1.32
CD	1q23.3	Locus_23	ENSG00000225217.1	HSPA7	0.66	-1.32
RA	1q23.3	Locus_23	ENSG00000158796.12	DEDD	0.66	-1.32
RA	1q23.3	Locus_23	ENSG00000072694.14	FCGR2B	0.66	-1.32
RA	1q23.3	Locus_23	ENSG00000132185.12	FCRLA	0.66	-1.32
RA	1q23.3	Locus_23	ENSG00000173110.6	HSPA6	0.66	-1.32
IBD	1q23.3	Locus_23	ENSG00000162747.5	FCGR3B	0.66	-1.32
IBD	1q23.3	Locus_23	ENSG00000244682.3	FCGR2C	0.66	-1.32
IBD	1q23.3	Locus_23	ENSG00000203747.5	FCGR3A	0.66	-1.32
UC	1q23.3	Locus_23	ENSG00000158864.8	NDUFS2	0.66	-1.32
RA	4q27	Locus_80	ENSG00000138684.3	IL21	0.66	-1.32
CD	6q27	Locus_114	ENSG00000071242.7	RPS6KA2	0.66	-1.32
CD	6q27	Locus_114	ENSG00000213066.7	FGFR1OP	0.66	-1.32
MS	16p13.13	Locus_186	ENSG00000175646.3	PRM1	0.66	-1.32
MS	16p13.13	Locus_186	ENSG00000178257.2	PRM3	0.66	-1.32
MS	16p13.13	Locus_186	ENSG00000178279.3	TNP2	0.66	-1.32
MS	20q13.12	Locus_216	ENSG00000124160.7	NCOA5	0.66	-1.32
MS	20q13.12	Locus_216	ENSG00000124140.8	SLC12A5	0.66	-1.32
CD	21q22.3	Locus_225	ENSG00000160218.8	TRAPPC10	0.66	-1.32
RA	21q22.3	Locus_225	ENSG00000160224.12	AIRE	0.66	-1.32
SLE_CD	22q11.21	Locus_226	ENSG00000161180.6	CCDC116	0.66	-1.32
SS_IBD_MS	2q32.2	Locus_46	ENSG00000115415.14	STAT1	1.32	-1.32
IBD	2q12.1	Locus_42	ENSG00000115604.6	IL18R1	0.66	-1.66
CD	9q34.3	Locus_133	ENSG00000213221.4	DNLZ	0.66	-1.66
CD	9q34.3	Locus_133	ENSG00000148384.11	INPP5E	0.66	-1.66
CD	9q34.3	Locus_133	ENSG00000165689.12	SDCCAG3	0.66	-1.66
CD	9q34.3	Locus_133	ENSG00000148396.14	SEC16A	0.66	-1.66
CD	9q34.3	Locus_133	ENSG00000198569.5	SLC34A3	0.66	-1.66
CD	9q34.3	Locus_133	ENSG00000165684.3	SNAPC4	0.66	-1.66
CD	11q12.2	Locus_150	ENSG00000134825.9	TMEM258	0.66	-1.66
MS	11q12.2	Locus_150	ENSG00000149506.6	ZP1	0.66	-1.66
UC_SS_RA	17q12	Locus_199	ENSG00000161405.12	IKZF3	0.66	-1.66
SS	17q12	Locus_199	ENSG00000141744.3	PNMT	0.66	-1.66
SS	17q12	Locus_199	ENSG00000108344.10	PSMD3	0.66	-1.66
T1D	17q12	Locus_199	ENSG00000073584.14	SMARCE1	0.66	-1.66
CD	17q12	Locus_199	ENSG00000008838.13	MED24	0.66	-1.66
RA	17q12	Locus_199	ENSG00000108306.7	FBXL20	0.66	-1.66
RA	17q12	Locus_199	ENSG00000125686.7	MED1	0.66	-1.66
RA	17q12	Locus_199	ENSG00000108342.8	CSF3	0.66	-1.66
SS_RA	2q32.2	Locus_46	ENSG00000138386.12	NAB1	0.66	-1.98
SLE	2q32.2	Locus_46	ENSG00000115419.8	GLS	0.66	-1.98
RA_CD_IBD	19p13.2	Locus_207	ENSG00000090339.4	ICAM1	1.32	-2
RA_CD_T1D	19p13.2	Locus_207	ENSG00000076662.5	ICAM3	1.32	-2
CD	20q13.33	Locus_218	ENSG00000101246.15	ARFRP1	0.66	-2
CD	20q13.33	Locus_218	ENSG00000101216.6	GMEB2	0.66	-2
CD	20q13.33	Locus_218	ENSG00000130589.12	HELZ2	0.66	-2
CD	20q13.33	Locus_218	ENSG00000203896.5	LIME1	0.66	-2
CD	20q13.33	Locus_218	ENSG00000258366.3	RTEL1	0.66	-2
CD	20q13.33	Locus_218	ENSG00000197457.5	STMN3	0.66	-2
CD	19p13.2	Locus_207	ENSG00000105376.4	ICAM5	0.66	-2.66
CD	19p13.2	Locus_207	ENSG00000129347.15	KRI1	0.66	-2.66
T1D	19p13.2	Locus_207	ENSG00000105371.8	ICAM4	0.66	-2.66
SLE	19p13.2	Locus_207	ENSG00000130734.5	ATG4D	0.66	-2.66
MS	19p13.2	Locus_207	ENSG00000079999.9	KEAP1	0.66	-2.66
MS	19p13.2	Locus_207	ENSG00000180739.12	S1PR5	0.66	-2.66
MS	19p13.2	Locus_207	ENSG00000129353.10	SLC44A2	0.66	-2.66

[truncated: 1 more sheets: Table S11]
